# Supplementary material for: The essential role of YAP O-GlcNAcylation in high-glucose-stimulated liver tumorigenesis
Source: Nat Commun. 2017 May 5;8:15280. doi: 10.1038/ncomms15280 (PMC5424161; doi:10.1038/ncomms15280)
Supplement: Supplementary Data 1 — Primers used in the study [file ncomms15280-s2.xlsx]

## Sheet: Sheet1
Data 1-1 Primers for qPCR
Name	5'-3'
Glut1-qPCR-F	AAGAAGCTGACGGGTCGCCTCATGC
Glut1-qPCR-R	TGAGAGGGACCAGAGCGTGGTG
Hk1-qPCR-F	AGTGGAAGGAGCAGATGTGGTC
Hk1-qPCR-R	TGTAGCAAGCATTGGTGCCAGTG
Hk2-qPCR-F	CTAAACTAGACGAGAGTTTCCTG
Hk2-qPCR-R	CTCACAGTTGTGGTCATCATAAC
Nudt9-qPCR-F	GAAAAGTTGCACAAACTCTTCAG
Nudt9-qPCR-R	TCATTGATGTCCACCCATTTCAC
Gucy1a3-qPCR-F	GAAGCACAGCCCCGAGGTGTG
Gucy1a3-qPCR-R	ACTGACAAACAGAAGCCACTATC
Cant1-qPCR-F	GGCACCGTGGAGAAAGGCTTC
Cant1-qPCR-R	GACACCCAGTTCTCGTGGTCCAC
Gfpt1-qPCR-F	CTGATCACATTCCTATACTCTACAG
Gfpt1-qPCR-R	GTTCTATGACAGCACTTGCATC
Gnpant1-qPCR-F	CAGATTGTTGCTACGGCAACTC
Gnpant1-qPCR-R	GACATTCAAGGGTAATCTTGTAAC
Pgm1-qPCR-F	CCAAATCAGCAAGACAATTGAAG
Pgm1-qPCR-R	GTCGGTTTGGCCCAGAAAGTAGTTC
Uap1-qPCR-F	GCAGTTCTTCTTCTAGCTGGTG
Uap1-qPCR-R	ATTCCATTGTTCTGCCACTGGTC
OGT-qPCR-F	GGCAGTACAAGCTTACGTCTCTG
OGT-qPCR-R	GTGCATTGAAAACACAGCCAAG
SLC5A3-qPCR-F	CATCAGGGATCTATACTCTTCAG
SLC5A3-qPCR-R	ACTAGGGACAGCCACTGGTATACAC
Pgm2-qPCR-F	CCTCTTTTCTGATATAACGCCAAC
Pgm2-qPCR-R	CCCTTTATCGTGAGGAGAAATG
Pgm3-qPCR-F	TCTGCAACAAGATGCCTTTGTAG
Pgm3-qPCR-R	CCATATCGGCCACCCGTGTTTG
GAPDH-qPCR-F	ATCATCCCTGCCTCTACTGG
GAPDH-qPCR-R	GTCAGGTCCACCACTGACAC
Data 1-2 Primers used for construction of protein expression plasmids
Name	5'-3'
YAP-WT-FLAG-F (pcDNA3.1+)	GTACGGTACCATGGATCCCGGGCAGCAGCCGCCGC
YAP-WT-FLAG-R (pcDNA3.1+)	GTACGATATCTCACTTGTCATCGTCATCCTTGTAATCTAACCATGTAAGAAAGCTTTCTTT
YAP-T241A-FLAG-F (pcDNA3.1+)	CAGGATGGAGAAATTTACTATATAA
YAP-T241A-FLAG-R (pcDNA3.1+)	AATTTCTCCATCCTGAGTCATGGCTTGTTCCCATCCATCA
YAP-WT-F (PGIPz2a)	ATGCGCTAGCGATCCCGGGCAGCAGCCGCCGCCTC
YAP-WT-R (PGIPz2a)	ATGCGCGGCCGCCTATAACCATGTAAGAAAGCTTTCTTTATC
YAP-S208A-FLAG-F (pcDNA3.1+)	CAGATGAACGTCACAGCCCCCACCA
YAP-S208A-FLAG-R (pcDNA3.1+)	TGTGACGTTCATCTGGGCCAGCATGGCCTTCCTGGGGTCC
YAP-T213A-FLAG-F (pcDNA3.1+)	GCCCCCACCAGTCCACCAGTGCAGC
YAP-T213A-FLAG-R (pcDNA3.1+)	TGGACTGGTGGGGGCTGCGACGTTCATCTGGGACAGCATG
YAP-T216A-FLAG-F (pcDNA3.1+)	AGTCCACCAGTGCAGCAGAATATGA
YAP-T216A-FLAG-R (pcDNA3.1+)	CTGCACTGGTGGACTGGCGGGGGCTGTGACGTTCATCTGG
YAP-S217A-FLAG-F (pcDNA3.1+)	CCACCAGTGCAGCAGAATATGATGA
YAP-S217A-FLAG-R (pcDNA3.1+)	CTGCTGCACTGGTGGAGCGGTGGGGGCTGTGACGTTCATC
YAP-S227A-FLAG-F (pcDNA3.1+)	GCTTCAGGTCCTCTTCCTGATGGAT
YAP-S227A-FLAG-R (pcDNA3.1+)	AAGAGGACCTGAAGCCGCGTTCATCATATTCTGCTGCACT
YAP-S229A-FLAG-F (pcDNA3.1+)	GGTCCTCTTCCTGATGGATGGGAAC
YAP-S229A-FLAG-R (pcDNA3.1+)	TCAGGAAGAGGACCTGGCGCCGAGTTCATCATATTCTGCT
Data 1-3 Primers used for construction of promoter reporters
Name	5'-3'
OGT-promoter-KpnI-F	ATGCGGTACCGTTCTGAGCAGCTGTATTTGTG
OGT-promoter-EcoRV-R	GTACGATATCCCTGTGCTGTCGGCCACGTT
NudT9-promoter--KpnI-F	GATCGGTACCCAAATCTCTCAGTGCCGAGAAAAG
NudT9-promoter-EcoRV-R	GTACGATATCCTTTCCCAGGAGGCGTCCCGCCATG
SLC5A3-promoter-KpnI-F	GATCGGTACCAGTTAATTGACACTTAGCCAG
SLC5A3-promoter-EcoRV-R	GTACGATATCTGGCTTTCAGGATTAAAGCCAGCTC
