# Supplementary material for: The essential role of YAP O-GlcNAcylation in high-glucose-stimulated liver tumorigenesis
Source: Nat Commun. 2017 May 5;8:15280. doi: 10.1038/ncomms15280 (PMC5424161; doi:10.1038/ncomms15280)
Supplement: Supplementary Data 2 — Information of human liver cancer tissue microarray (Rockville, MD, USA,#20810) [file ncomms15280-s3.xlsx]

## Sheet: Sheet1
Pos.	No.	Sex	Age	Organ	Pathology diagnosis	Grade	Stage	TNM	Type
A1	1	M	63	Liver	Hepatocellular liver cancer	2	III	T3N0M0	Malignant
A2	2	F	62	Liver	Hepatocellular liver cancer	1	III	T3N0M0	Malignant
A3	3	M	70	Liver	Hepatocellular liver cancer	1	III	T3N0M0	Malignant
A4	4	M	42	Liver	Hepatocellular liver cancer	2	IIIb	T4N0M0	Malignant
A5	5	M	40	Liver	Hepatocellular liver cancer	1	II	T2N0M0	Malignant
A6	6	M	47	Liver	Hepatocellular liver cancer	1	III	T3N0M0	Malignant
A7	7	M	67	Liver	Hepatocellular liver cancer	1	II	T2N0M0	Malignant
A8	8	M	49	Liver	Hepatocellular liver cancer	1	II	T2N0M0	Malignant
A9	9	M	55	Liver	Hepatocellular liver cancer	1	II	T2N0M0	Malignant
A10	10	M	40	Liver	Hepatocellular liver cancer	1	II	T2N0M0	Malignant
A11	11	M	42	Liver	Hepatocellular liver cancer	1	III	T3N0M0	Malignant
A12	12	M	67	Liver	Hepatocellular liver cancer	1	III	T3N0M0	Malignant
A13	13	M	42	Liver	Hepatocellular liver cancer	1	II	T2N0M0	Malignant
A14	14	M	45	Liver	Hepatocellular liver cancer	1	III	T3N0M0	Malignant
A15	15	M	35	Liver	Hepatocellular liver cancer	2	III	T3N0M0	Malignant
A16	16	M	40	Liver	Hepatocellular liver cancer	2	III	T3N0M0	Malignant
B1	17	M	36	Liver	Hepatocellular liver cancer	1	II	T2N0M0	Malignant
B2	18	M	28	Liver	Hepatocellular liver cancer	2	I	T1N0M0	Malignant
B3	19	M	57	Liver	Hepatocellular liver cancer	2	III	T3N0M0	Malignant
B4	20	M	46	Liver	Hepatocellular liver cancer	1	III	T3N0M0	Malignant
B5	21	M	49	Liver	Hepatocellular liver cancer	1	II	T2N0M0	Malignant
B6	22	M	45	Liver	Hepatocellular liver cancer	1	II	T2N0M0	Malignant
B7	23	M	58	Liver	Hepatocellular liver cancer	1	II	T2N0M0	Malignant
B8	24	M	50	Liver	Hepatocellular liver cancer	2	II	T2N0M0	Malignant
B9	25	M	48	Liver	Hepatocellular liver cancer	2	II	T2N0M0	Malignant
B10	26	M	38	Liver	Hepatocellular liver cancer	2	III	T3N0M0	Malignant
B11	27	F	59	Liver	Hepatocellular liver cancer	2	II	T2N0M0	Malignant
B12	28	F	58	Liver	Hepatocellular liver cancer	2	III	T3N0M0	Malignant
B13	29	M	50	Liver	Hepatocellular liver cancer	2	III	T3N0M0	Malignant
B14	30	M	26	Liver	Hepatocellular liver cancer	2	III	T3N0M0	Malignant
B15	31	M	18	Liver	Hepatocellular liver cancer	2	III	T3N0M0	Malignant
B16	32	M	58	Liver	Hepatocellular liver cancer	2	II	T2N0M0	Malignant
C1	33	M	61	Liver	Hepatocellular liver cancer	1	I	T1N0M0	Malignant
C2	34	M	40	Liver	Hepatocellular liver cancer	2	II	T2N0M0	Malignant
C3	35	M	56	Liver	Hepatocellular liver cancer	2	III	T3N0M0	Malignant
C4	36	M	32	Liver	Hepatocellular liver cancer	2	II	T2N0M0	Malignant
C5	37	M	39	Liver	Hepatocellular liver cancer	2	II	T2N0M0	Malignant
C6	38	F	58	Liver	Hepatocellular liver cancer	2	III	T3N0M0	Malignant
C7	39	F	59	Liver	Hepatocellular liver cancer	2	II	T2N0M0	Malignant
C8	40	M	42	Liver	Hepatocellular liver cancer	2	II	T2N0M0	Malignant
C9	41	M	28	Liver	Hepatocellular liver cancer	2	III	T3N0M0	Malignant
C10	42	M	58	Liver	Hepatocellular liver cancer	2	III	T3N0M0	Malignant
C11	43	M	70	Liver	Hepatocellular liver cancer	2	III	T3N0M0	Malignant
C12	44	F	52	Liver	Hepatocellular liver cancer	2	III	T3N0M0	Malignant
C13	45	M	60	Liver	Hepatocellular liver cancer	2	II	T2N0M0	Malignant
C14	46	F	36	Liver	Hepatocellular liver cancer	2	II	T2N0M0	Malignant
C15	47	M	67	Liver	Hepatocellular liver cancer	2	III	T3N0M0	Malignant
C16	48	M	45	Liver	Hepatocellular liver cancer	2	II	T2N0M0	Malignant
D1	49	M	46	Liver	Hepatocellular liver cancer	2	III	T3N0M0	Malignant
D2	50	M	46	Liver	Hepatocellular liver cancer	1	III	T3N0M0	Malignant
D3	51	M	41	Liver	Hepatocellular liver cancer	2	II	T2N0M0	Malignant
D4	52	M	41	Liver	Hepatocellular liver cancer	2	II	T2N0M0	Malignant
D5	53	M	52	Liver	Hepatocellular liver cancer	2	III	T3N0M0	Malignant
D6	54	M	55	Liver	Hepatocellular liver cancer	2	I	T1N0M0	Malignant
D7	55	M	50	Liver	Hepatocellular liver cancer	2	II	T2N0M0	Malignant
D8	56	F	52	Liver	Hepatocellular liver cancer	2	III	T3N0M0	Malignant
D9	57	F	48	Liver	Hepatocellular liver cancer	2	III	T3N0M0	Malignant
D10	58	F	64	Liver	Hepatocellular liver cancer	2	III	T3N0M0	Malignant
D11	59	M	69	Liver	Hepatocellular liver cancer	2	III	T3N0M0	Malignant
D12	60	M	43	Liver	Hepatocellular liver cancer	2	III	T3N0M0	Malignant
D13	61	M	48	Liver	Hepatocellular liver cancer	2	II	T2N0M0	Malignant
D14	62	M	57	Liver	Hepatocellular liver cancer	2	II	T2N0M0	Malignant
D15	63	M	52	Liver	Hepatocellular liver cancer	2	III	T3N0M0	Malignant
D16	64	M	40	Liver	Hepatocellular liver cancer	2	III	T3N0M0	Malignant
E1	65	F	65	Liver	Hepatocellular liver cancer	2	III	T3N0M0	Malignant
E2	66	M	58	Liver	Hepatocellular liver cancer	2	III	T3N0M0	Malignant
E3	67	M	37	Liver	Hepatocellular liver cancer	2	II	T2N0M0	Malignant
E4	68	M	48	Liver	Hepatocellular liver cancer	2	II	T2N0M0	Malignant
E5	69	M	40	Liver	Hepatocellular liver cancer	2	II	T2N0M0	Malignant
E6	70	M	65	Liver	Hepatocellular liver cancer	2	III	T3N0M0	Malignant
E7	71	M	41	Liver	Hepatocellular liver cancer	2	III	T3N0M0	Malignant
E8	72	M	55	Liver	Hepatocellular liver cancer	2	II	T2N0M0	Malignant
E9	73	M	63	Liver	Hepatocellular liver cancer (fibrous tissue and blood vessel)	–	II	T2N0M0	Malignant
E10	74	M	55	Liver	Hepatocellular liver cancer	2	I	T1N0M0	Malignant
E11	75	M	49	Liver	Hepatocellular liver cancer	2	III	T3N0M0	Malignant
E12	76	F	68	Liver	Hepatocellular liver cancer	2	I	T1N0M0	Malignant
E13	77	M	51	Liver	Hepatocellular liver cancer	2	III	T3N0M0	Malignant
E14	78	M	38	Liver	Hepatocellular liver cancer	2	III	T3N0M0	Malignant
E15	79	M	37	Liver	Hepatocellular liver cancer	2	III	T3N0M0	Malignant
E16	80	M	52	Liver	Hepatocellular liver cancer	2	III	T3N0M0	Malignant
F1	81	M	41	Liver	Hepatocellular liver cancer	2	III	T3N0M0	Malignant
F2	82	M	32	Liver	Hepatocellular liver cancer	2	III	T3N0M0	Malignant
F3	83	M	65	Liver	Hepatocellular liver cancer	2	III	T3N0M0	Malignant
F4	84	M	72	Liver	Hepatocellular liver cancer	2	II	T2N0M0	Malignant
F5	85	M	60	Liver	Hepatocellular liver cancer	2	I	T1N0M0	Malignant
F6	86	F	56	Liver	Hepatocellular liver cancer (necrosis tissue)	–	II	T2N0M0	Malignant
F7	87	M	56	Liver	Hepatocellular liver cancer	2	III	T3N0M0	Malignant
F8	88	M	59	Liver	Hepatocellular liver cancer	2	III	T3N0M0	Malignant
F9	89	M	47	Liver	Hepatocellular liver cancer	2	II	T2N0M0	Malignant
F10	90	M	73	Liver	Hepatocellular liver cancer	2	III	T3N0M0	Malignant
F11	91	M	45	Liver	Hepatocellular liver cancer	2	II	T2N0M0	Malignant
F12	92	M	40	Liver	Hepatocellular liver cancer	2	II	T2N0M0	Malignant
F13	93	M	52	Liver	Hepatocellular liver cancer	2	III	T3N0M0	Malignant
F14	94	F	43	Liver	Hepatocellular liver cancer	2	II	T2N0M0	Malignant
F15	95	M	25	Liver	Hepatocellular liver cancer	2	III	T3N0M0	Malignant
F16	96	M	39	Liver	Hepatocellular liver cancer	2	II	T2N0M0	Malignant
G1	97	M	45	Liver	Hepatocellular liver cancer	1	II	T2N0M0	Malignant
G2	98	M	45	Liver	Hepatocellular liver cancer	2	II	T2N0M0	Malignant
G3	99	F	27	Liver	Hepatocellular liver cancer	2	II	T2N0M0	Malignant
G4	100	M	52	Liver	Hepatocellular liver cancer	2	III	T3N1M0	Malignant
G5	101	M	63	Liver	Hepatocellular liver cancer	2	II	T2N0M0	Malignant
G6	102	M	37	Liver	Hepatocellular liver cancer	2	II	T2N0M0	Malignant
G7	103	M	30	Liver	Hepatocellular liver cancer	2	II	T2N0M0	Malignant
G8	104	M	58	Liver	Hepatocellular liver cancer	2	II	T2N0M0	Malignant
G9	105	M	40	Liver	Hepatocellular liver cancer	2	II	T2N0M0	Malignant
G10	106	M	36	Liver	Hepatocellular liver cancer	2	II	T2N0M0	Malignant
G11	107	M	50	Liver	Hepatocellular liver cancer	2	I	T1N0M0	Malignant
G12	108	F	61	Liver	Hepatocellular liver cancer	2	III	T3N0M0	Malignant
G13	109	M	47	Liver	Hepatocellular liver cancer (sparse)	–	III	T3N0M0	Malignant
G14	110	M	63	Liver	Hepatocellular liver cancer	2	III	T3N0M0	Malignant
G15	111	M	69	Liver	Hepatocellular liver cancer	2	III	T3N0M0	Malignant
G16	112	F	43	Liver	Hepatocellular liver cancer	2	II	T2N0M0	Malignant
H1	113	M	49	Liver	Hepatocellular liver cancer	3	III	T3N0M0	Malignant
H2	114	M	54	Liver	Hepatocellular liver cancer	3	III	T3N0M0	Malignant
H3	115	F	48	Liver	Hepatocellular liver cancer	3	III	T3N0M0	Malignant
H4	116	M	41	Liver	Hepatocellular liver cancer	3	II	T2N0M0	Malignant
H5	117	M	38	Liver	Hepatocellular liver cancer	3	III	T3N0M0	Malignant
H6	118	M	37	Liver	Hepatocellular liver cancer	3	I	T1N0M0	Malignant
H7	119	M	47	Liver	Hepatocellular liver cancer	3	III	T3N0M0	Malignant
H8	120	F	56	Liver	Hepatocellular liver cancer	3	II	T2N0M0	Malignant
H9	121	M	68	Liver	Hepatocellular liver cancer	3	II	T2N0M0	Malignant
H10	122	F	56	Liver	Hepatocellular liver cancer	3	II	T2N0M0	Malignant
H11	123	M	46	Liver	Hepatocellular liver cancer	3	III	T3N0M0	Malignant
H12	124	F	69	Liver	Hepatocellular liver cancer	3	III	T3N0M0	Malignant
H13	125	M	36	Liver	Hepatocellular liver cancer (hyperplasia of fibrous tissue)	–	I	T1N0M0	Malignant
H14	126	M	64	Liver	Hepatocellular liver cancer	3	II	T2N0M0	Malignant
H15	127	M	38	Liver	Hepatocellular liver cancer	3	III	T3N0M0	Malignant
H16	128	M	35	Liver	Hepatocellular liver cancer	3	II	T2N0M0	Malignant
I1	129	M	44	Liver	Hepatocellular liver cancer	3	II	T2N0M0	Malignant
I2	130	F	58	Liver	Hepatocellular liver cancer	3	II	T2N0M0	Malignant
I3	131	F	48	Liver	Hepatocellular liver cancer (hyperplasia of bile duct and fibrous tissue)	–	III	T3N0M0	Malignant
I4	132	F	69	Liver	Hepatocellular liver cancer	1	II	T2N0M0	Malignant
I5	133	M	56	Liver	Hepatocellular liver cancer	3	II	T2N0M0	Malignant
I6	134	F	32	Liver	Hepatocellular liver cancer	3	II	T2N0M0	Malignant
I7	135	M	47	Liver	Hepatocellular liver cancer	3	II	T2N0M0	Malignant
I8	136	M	39	Liver	Hepatocellular liver cancer	3	II	T2N0M0	Malignant
I9	137	M	47	Liver	Hepatocellular liver cancer	3	II	T2N0M0	Malignant
I10	138	M	55	Liver	Hepatocellular liver cancer	3	II	T2N0M0	Malignant
I11	139	F	72	Liver	Hepatocellular liver cancer	3	III	T3N0M0	Malignant
I12	140	M	57	Liver	Hepatocellular liver cancer (tumoral necrosis)	–	II	T2N0M0	Malignant
I13	141	F	52	Liver	Hepatocellular liver cancer	3	II	T2N0M0	Malignant
I14	142	M	65	Liver	Hepatocellular liver cancer	3	II	T2N0M0	Malignant
I15	143	M	34	Liver	Hepatocellular liver cancer	3	III	T3N0M0	Malignant
I16	144	M	53	Liver	Hepatocellular liver cancer	3	III	T3N0M0	Malignant
J1	145	F	41	Liver	Hepatocellular liver cancer	1	II	T2N0M0	Malignant
J2	146	M	59	Liver	Hepatocellular liver cancer	3	III	T3N0M0	Malignant
J3	147	M	43	Liver	Hepatocellular liver cancer	3	III	T3N0M0	Malignant
J4	148	M	37	Liver	Hepatocellular liver cancer (sparse)	3	IIIb	T4N0M0	Malignant
J5	149	M	61	Liver	Hepatocellular liver cancer	3	II	T2N0M0	Malignant
J6	150	M	38	Liver	Hepatocellular liver cancer	3	II	T2N0M0	Malignant
J7	151	M	52	Liver	Hepatocellular liver cancer	3	III	T3N0M0	Malignant
J8	152	F	47	Liver	Hepatocellular liver cancer	3	III	T3N0M0	Malignant
J9	153	M	50	Liver	Hepatocellular liver cancer	3	II	T2N0M0	Malignant
J10	154	M	51	Liver	Hepatocellular liver cancer	3	I	T1N0M0	Malignant
J11	155	M	51	Liver	Hepatocellular liver cancer	3	II	T2N0M0	Malignant
J12	156	F	52	Liver	Hepatocellular liver cancer	3	III	T3N0M0	Malignant
J13	157	M	53	Liver	Hepatocellular liver cancer	3	II	T2N0M0	Malignant
J14	158	M	33	Liver	Hepatocellular liver cancer	3	III	T3N0M0	Malignant
J15	159	M	43	Liver	Hepatocellular liver cancer	3	III	T3N0M0	Malignant
J16	160	M	62	Liver	Hepatocellular liver cancer	3	III	T3N0M0	Malignant
K1	161	F	68	Liver	Hepatocellular liver cancer	3	II	T2N0M0	Malignant
K2	162	M	42	Liver	Hepatocellular liver cancer	3	II	T2N0M0	Malignant
K3	163	F	46	Liver	Hepatocellular liver cancer	3	III	T3N0M0	Malignant
K4	164	M	34	Liver	Hepatocellular liver cancer	3	II	T2N0M0	Malignant
K5	165	F	52	Liver	Hepatocellular liver cancer	3	III	T3N0M0	Malignant
K6	166	M	45	Liver	Hepatocellular liver cancer	3	III	T3N0M0	Malignant
K7	167	M	54	Liver	Hepatocellular liver cancer	3	II	T2N0M0	Malignant
K8	168	M	50	Liver	Hepatocellular liver cancer	3	III	T3N0M0	Malignant
K9	169	F	58	Liver	Cholangiocellular carcinoma	1	II	T2N0M0	Malignant
K10	170	F	50	Liver	Cholangiocellular carcinoma	3	III	T3N0M0	Malignant
K11	171	F	70	Liver	Cholangiocellular carcinoma	3	II	T2N0M0	Malignant
K12	172	F	56	Liver	Cholangiocellular carcinoma	2	II	T2N0M0	Malignant
K13	173	M	66	Liver	Cholangiocellular carcinoma	1	II	T2N0M0	Malignant
K14	174	M	65	Liver	Cholangiocellular carcinoma	1	II	T2N0M0	Malignant
K15	175	M	71	Liver	Cholangiocellular carcinoma	1	III	T3N0M0	Malignant
K16	176	F	58	Liver	Cholangiocellular carcinoma (sparse)	2	II	T2N0M0	Malignant
L1	177	F	58	Liver	Cholangiocellular carcinoma	1	II	T2N0M0	Malignant
L2	178	M	42	Liver	Cholangiocellular carcinoma	2	III	T3N0M0	Malignant
L3	179	F	62	Liver	Cholangiocellular carcinoma	2	II	T2N0M0	Malignant
L4	180	M	34	Liver	Cholangiocellular carcinoma	2	III	T3N0M0	Malignant
L5	181	M	76	Liver	Cholangiocellular carcinoma	2	III	T3N0M0	Malignant
L6	182	M	52	Liver	Cholangiocellular carcinoma	2	II	T2N0M0	Malignant
L7	183	M	43	Liver	Cholangiocellular carcinoma	2	II	T2N0M0	Malignant
L8	184	M	26	Liver	Cholangiocellular carcinoma	2	III	T3N0M0	Malignant
L9	185	F	56	Liver	Cholangiocellular carcinoma	2	III	T3N0M0	Malignant
L10	186	F	65	Liver	Cholangiocellular carcinoma	2	III	T2N1M0	Malignant
L11	187	F	51	Liver	Cholangiocellular carcinoma	2	III	T3N0M0	Malignant
L12	188	M	32	Liver	Cholangiocellular carcinoma	2	III	T3N0M0	Malignant
L13	189	F	48	Liver	Cholangiocellular carcinoma	2	II	T2N0M0	Malignant
L14	190	M	52	Liver	Cholangiocellular carcinoma	2	III	T3N0M0	Malignant
L15	191	M	45	Liver	Cholangiocellular carcinoma (sparse)	–	III	T3N0M0	Malignant
L16	192	F	59	Liver	Cholangiocellular carcinoma	2	IIIb	T4N0M0	Malignant
M1	193	M	64	Liver	Cholangiocellular carcinoma	2	IIIb	T4N0M0	Malignant
M2	194	M	49	Liver	Cholangiocellular carcinoma	2	IIIb	T4N0M0	Malignant
M3	195	F	53	Liver	Cholangiocellular carcinoma	2	III	T3N0M0	Malignant
M4	196	M	57	Liver	Intrahepatic bile duct papillary adenocarcinoma	1	II	T2N0M0	Malignant
M5	197	M	56	Liver	Clear cell carcinoma	–	II	T2N0M0	Malignant
M6	198	M	39	Liver	Clear cell carcinoma	–	II	T2N0M0	Malignant
M7	199	M	42	Liver	Clear cell carcinoma	–	II	T2N0M0	Malignant
M8	200	M	65	Liver	Clear cell carcinoma	–	III	T3N0M0	Malignant
M9	201	M	72	Liver	Clear cell carcinoma	–	I	T1N0M0	Malignant
M10	202	M	50	Liver	Adenosquamous carcinoma	–	II	T2N0M0	Malignant
M11	203	M	48	Liver	Adenosquamous carcinoma	–	III	T3N0M0	Malignant
M12	204	M	61	Liver	Squamous cell carcinoma	2	IIIb	T4N0M0	Malignant
M13	205	F	58	Liver	Squamous cell carcinoma	3	III	T3N0M0	Malignant
M14	206	M	72	Liver	Squamous cell carcinoma	2	II	T2N0M0	Malignant
M15	207	M	50	Liver	Squamous cell carcinoma	2	III	T3N0M0	Malignant
M16	208	F	63	Liver	Hepatocellular liver cancer	3	III	T3N0M0	Malignant
**The grade 1-3 (or I-III) in Pathology Diagnosis is equivalent to well-differentiated, moderately-differentiated or poorly differentiated, respectively, under microscope.
Grade 1 or well-differentiated: Cells appear normal and are not growing rapidly.
Grade 2 or moderately-differentiated: Cells appear slightly different than normal.
Grade 3 or poorly differentiated: Cells appear abnormal and tend to grow and spread more aggressively.
Grade 4 or undifferentiated: *(for certain tumors), features are not significantly distinguishing to make it look any different from undifferentiated cancers which occur in other organs.
TNM grading:
T - Primary tumor
Tx - Primary tumor cannot be assessed
T0 - No evidence of primary tumor
Tis - Carcinoma in situ; intraepithelial or invasion of lamina propria
T1 - Tumor invades submucosa
T2 - Tumor invades muscularis propria
T3 - Tumor invades through muscularis propria into subserosa or into non-peritonealized pericolic or perirectal tissues.
T4 - Tumor directly invades other organs or structures and/or perforate visceral peritoneum
N - Regional lymph nodes
Nx - Regional lymph nodes cannot be assessed
N0 - No regional lymph node metastasis
N1 - Metastasis in 1 to 3 regional lymph nodes
N2 - Metastasis in 4 or more regional lymph nodes
M - Distant metastasis
Mx - Distant metastasis cannot be assessed
M0 - No distant metastasis
M1 - Distant metastasis
