# Supplementary material for: The essential role of YAP O-GlcNAcylation in high-glucose-stimulated liver tumorigenesis
Source: Nat Commun. 2017 May 5;8:15280. doi: 10.1038/ncomms15280 (PMC5424161; doi:10.1038/ncomms15280)
Supplement: Supplementary 3 — Detailed information of all the peptides in the mass spectrometry analysis. [file ncomms15280-s4.xls]

## Sheet: 20150410_zhangxiao_search GALNA
protein_hit_number	protein_family_member	protein_name	protein_description	protein_score	protein_mass	peptide_rank	peptide_expected_mz	peptide_expected_mr	peptide_calculated_mr	peptide_delta	peptide_expect_p-value	peptide_sequence	peptide_modification	peptide_scan_title
1	1	K2C1_HUMAN	Keratin, type II cytoskeletal 1 OS=Homo sapiens GN=KRT1 PE=1 SV=6	1675	66170	1	651.858	1301.7	1301.71	-0.0061	3.6e-07	SLDLDSIIAEVK		Cmpd 8708, AutoMSn(651.8581), 80.1 min (id=281474990556489)
1	1	K2C1_HUMAN	Keratin, type II cytoskeletal 1 OS=Homo sapiens GN=KRT1 PE=1 SV=6	1675	66170	1	651.86	1301.71	1301.71	-0.0019	2.1e-06	SLDLDSIIAEVK		Cmpd 8759, AutoMSn(651.8602), 80.4 min (id=281474990556540)
1	1	K2C1_HUMAN	Keratin, type II cytoskeletal 1 OS=Homo sapiens GN=KRT1 PE=1 SV=6	1675	66170	1	651.861	1301.71	1301.71	-0.0008	0.064	SLDLDSIIAEVK		Cmpd 8866, AutoMSn(651.8607), 80.9 min (id=281474990556647)
1	1	K2C1_HUMAN	Keratin, type II cytoskeletal 1 OS=Homo sapiens GN=KRT1 PE=1 SV=6	1675	66170	1	651.861	1301.71	1301.71	-0.0007	1.7e-06	SLDLDSIIAEVK		Cmpd 8817, AutoMSn(651.8608), 80.6 min (id=281474990556598)
1	1	K2C1_HUMAN	Keratin, type II cytoskeletal 1 OS=Homo sapiens GN=KRT1 PE=1 SV=6	1675	66170	1	651.861	1301.71	1301.71	-0.0006	6.4e-07	SLDLDSIIAEVK		Cmpd 8644, AutoMSn(651.8609), 79.9 min (id=281474990556425)
1	1	K2C1_HUMAN	Keratin, type II cytoskeletal 1 OS=Homo sapiens GN=KRT1 PE=1 SV=6	1675	66170	1	434.913	1301.72	1301.71	0.0078	0.031	SLDLDSIIAEVK		Cmpd 8706, AutoMSn(434.9125), 80.1 min (id=281474990556487)
1	1	K2C1_HUMAN	Keratin, type II cytoskeletal 1 OS=Homo sapiens GN=KRT1 PE=1 SV=6	1675	66170	1	692.348	1382.68	1382.68	-0.0007	1.6e-06	SLNNQFASFIDK		Cmpd 4953, AutoMSn(692.3484), 50.4 min (id=281474990552734)
1	1	K2C1_HUMAN	Keratin, type II cytoskeletal 1 OS=Homo sapiens GN=KRT1 PE=1 SV=6	1675	66170	1	692.35	1382.68	1382.68	0.0014	3.7e-07	SLNNQFASFIDK		Cmpd 5021, AutoMSn(692.3495), 50.7 min (id=281474990552802)
1	1	K2C1_HUMAN	Keratin, type II cytoskeletal 1 OS=Homo sapiens GN=KRT1 PE=1 SV=6	1675	66170	1	692.841	1383.67	1382.68	0.9854	0.053	SLNNQFASFIDK		Cmpd 5739, AutoMSn(692.8415), 53.7 min (id=281474990553520)
1	1	K2C1_HUMAN	Keratin, type II cytoskeletal 1 OS=Homo sapiens GN=KRT1 PE=1 SV=6	1675	66170	1	692.843	1383.67	1382.68	0.9879	0.011	SLNNQFASFIDK		Cmpd 6365, AutoMSn(692.8427), 57.2 min (id=281474990554146)
1	1	K2C1_HUMAN	Keratin, type II cytoskeletal 1 OS=Homo sapiens GN=KRT1 PE=1 SV=6	1675	66170	1	738.373	1474.73	1474.74	-0.0095	6.7e-05	WELLQQVDTSTR		Cmpd 4922, AutoMSn(738.3734), 50.3 min (id=281474990552703)
1	1	K2C1_HUMAN	Keratin, type II cytoskeletal 1 OS=Homo sapiens GN=KRT1 PE=1 SV=6	1675	66170	1	738.374	1474.73	1474.74	-0.0091	0.017	WELLQQVDTSTR		Cmpd 4862, AutoMSn(738.3735), 50.0 min (id=281474990552643)
1	1	K2C1_HUMAN	Keratin, type II cytoskeletal 1 OS=Homo sapiens GN=KRT1 PE=1 SV=6	1675	66170	1	738.377	1474.74	1474.74	-0.0013	0.0037	WELLQQVDTSTR		Cmpd 5252, AutoMSn(738.3775), 51.6 min (id=281474990553033)
1	1	K2C1_HUMAN	Keratin, type II cytoskeletal 1 OS=Homo sapiens GN=KRT1 PE=1 SV=6	1675	66170	1	738.378	1474.74	1474.74	-0.0012	2.2e-06	WELLQQVDTSTR		Cmpd 5120, AutoMSn(738.3775), 51.1 min (id=281474990552901)
1	1	K2C1_HUMAN	Keratin, type II cytoskeletal 1 OS=Homo sapiens GN=KRT1 PE=1 SV=6	1675	66170	1	738.378	1474.74	1474.74	-0.0005	5.6e-05	WELLQQVDTSTR		Cmpd 5049, AutoMSn(738.3778), 50.8 min (id=281474990552830)
1	1	K2C1_HUMAN	Keratin, type II cytoskeletal 1 OS=Homo sapiens GN=KRT1 PE=1 SV=6	1675	66170	1	738.378	1474.74	1474.74	-0.0005	1.8e-05	WELLQQVDTSTR		Cmpd 4981, AutoMSn(738.3778), 50.5 min (id=281474990552762)
1	1	K2C1_HUMAN	Keratin, type II cytoskeletal 1 OS=Homo sapiens GN=KRT1 PE=1 SV=6	1675	66170	1	738.378	1474.74	1474.74	-0.0001	0.0016	WELLQQVDTSTR		Cmpd 5188, AutoMSn(738.3780), 51.4 min (id=281474990552969)
1	1	K2C1_HUMAN	Keratin, type II cytoskeletal 1 OS=Homo sapiens GN=KRT1 PE=1 SV=6	1675	66170	2	738.396	1474.78	1474.78	-0.0005	1.3	FLEQQNQVLQTK		Cmpd 542, AutoMSn(738.3960), 31.3 min (id=281474990548323)
1	1	K2C1_HUMAN	Keratin, type II cytoskeletal 1 OS=Homo sapiens GN=KRT1 PE=1 SV=6	1675	66170	1	738.398	1474.78	1474.78	0.004	0.45	FLEQQNQVLQTK		Cmpd 571, AutoMSn(738.3982), 31.4 min (id=281474990548352)
1	1	K2C1_HUMAN	Keratin, type II cytoskeletal 1 OS=Homo sapiens GN=KRT1 PE=1 SV=6	1675	66170	1	546.956	1637.85	1637.85	-0.0055	0.056	SLNNQFASFIDKVR		Cmpd 5910, AutoMSn(546.9563), 54.5 min (id=281474990553691)
1	1	K2C1_HUMAN	Keratin, type II cytoskeletal 1 OS=Homo sapiens GN=KRT1 PE=1 SV=6	1675	66170	1	883.368	1764.72	1764.73	-0.0068	0.0067	FSSCGGGGGSFGAGGGFGSR		Cmpd 637, AutoMSn(883.3676), 31.8 min (id=281474990548418)
1	1	K2C1_HUMAN	Keratin, type II cytoskeletal 1 OS=Homo sapiens GN=KRT1 PE=1 SV=6	1675	66170	1	883.368	1764.72	1764.73	-0.006	0.38	FSSCGGGGGSFGAGGGFGSR		Cmpd 751, AutoMSn(883.3680), 32.4 min (id=281474990548532)
1	1	K2C1_HUMAN	Keratin, type II cytoskeletal 1 OS=Homo sapiens GN=KRT1 PE=1 SV=6	1675	66170	1	883.369	1764.72	1764.73	-0.0051	2.4e-10	FSSCGGGGGSFGAGGGFGSR		Cmpd 451, AutoMSn(883.3685), 30.7 min (id=281474990548232)
1	1	K2C1_HUMAN	Keratin, type II cytoskeletal 1 OS=Homo sapiens GN=KRT1 PE=1 SV=6	1675	66170	1	883.369	1764.72	1764.73	-0.005	1.8e-05	FSSCGGGGGSFGAGGGFGSR		Cmpd 480, AutoMSn(883.3685), 30.9 min (id=281474990548261)
1	1	K2C1_HUMAN	Keratin, type II cytoskeletal 1 OS=Homo sapiens GN=KRT1 PE=1 SV=6	1675	66170	1	883.369	1764.72	1764.73	-0.0049	5.1e-08	FSSCGGGGGSFGAGGGFGSR		Cmpd 443, AutoMSn(883.3686), 30.7 min (id=281474990548224)
1	1	K2C1_HUMAN	Keratin, type II cytoskeletal 1 OS=Homo sapiens GN=KRT1 PE=1 SV=6	1675	66170	1	883.369	1764.72	1764.73	-0.0046	5.6e-07	FSSCGGGGGSFGAGGGFGSR		Cmpd 429, AutoMSn(883.3687), 30.6 min (id=281474990548210)
1	1	K2C1_HUMAN	Keratin, type II cytoskeletal 1 OS=Homo sapiens GN=KRT1 PE=1 SV=6	1675	66170	1	883.369	1764.72	1764.73	-0.0043	2.1e-08	FSSCGGGGGSFGAGGGFGSR		Cmpd 473, AutoMSn(883.3689), 30.9 min (id=281474990548254)
1	1	K2C1_HUMAN	Keratin, type II cytoskeletal 1 OS=Homo sapiens GN=KRT1 PE=1 SV=6	1675	66170	1	883.369	1764.72	1764.73	-0.0041	0.00019	FSSCGGGGGSFGAGGGFGSR		Cmpd 649, AutoMSn(883.3690), 31.8 min (id=281474990548430)
1	1	K2C1_HUMAN	Keratin, type II cytoskeletal 1 OS=Homo sapiens GN=KRT1 PE=1 SV=6	1675	66170	1	883.369	1764.72	1764.73	-0.004	0.032	FSSCGGGGGSFGAGGGFGSR		Cmpd 588, AutoMSn(883.3690), 31.5 min (id=281474990548369)
1	1	K2C1_HUMAN	Keratin, type II cytoskeletal 1 OS=Homo sapiens GN=KRT1 PE=1 SV=6	1675	66170	1	883.369	1764.72	1764.73	-0.0038	0.033	FSSCGGGGGSFGAGGGFGSR		Cmpd 730, AutoMSn(883.3691), 32.3 min (id=281474990548511)
1	1	K2C1_HUMAN	Keratin, type II cytoskeletal 1 OS=Homo sapiens GN=KRT1 PE=1 SV=6	1675	66170	1	883.369	1764.72	1764.73	-0.0034	0.41	FSSCGGGGGSFGAGGGFGSR		Cmpd 399, AutoMSn(883.3693), 30.4 min (id=281474990548180)
1	1	K2C1_HUMAN	Keratin, type II cytoskeletal 1 OS=Homo sapiens GN=KRT1 PE=1 SV=6	1675	66170	1	883.369	1764.72	1764.73	-0.0034	0.00088	FSSCGGGGGSFGAGGGFGSR		Cmpd 569, AutoMSn(883.3693), 31.4 min (id=281474990548350)
1	1	K2C1_HUMAN	Keratin, type II cytoskeletal 1 OS=Homo sapiens GN=KRT1 PE=1 SV=6	1675	66170	1	883.369	1764.72	1764.73	-0.0033	0.49	FSSCGGGGGSFGAGGGFGSR		Cmpd 745, AutoMSn(883.3694), 32.3 min (id=281474990548526)
1	1	K2C1_HUMAN	Keratin, type II cytoskeletal 1 OS=Homo sapiens GN=KRT1 PE=1 SV=6	1675	66170	1	883.369	1764.72	1764.73	-0.0033	0.0091	FSSCGGGGGSFGAGGGFGSR		Cmpd 545, AutoMSn(883.3694), 31.3 min (id=281474990548326)
1	1	K2C1_HUMAN	Keratin, type II cytoskeletal 1 OS=Homo sapiens GN=KRT1 PE=1 SV=6	1675	66170	1	883.37	1764.72	1764.73	-0.003	0.07	FSSCGGGGGSFGAGGGFGSR		Cmpd 770, AutoMSn(883.3695), 32.5 min (id=281474990548551)
1	1	K2C1_HUMAN	Keratin, type II cytoskeletal 1 OS=Homo sapiens GN=KRT1 PE=1 SV=6	1675	66170	1	883.37	1764.72	1764.73	-0.003	3.5e-05	FSSCGGGGGSFGAGGGFGSR		Cmpd 514, AutoMSn(883.3695), 31.1 min (id=281474990548295)
1	1	K2C1_HUMAN	Keratin, type II cytoskeletal 1 OS=Homo sapiens GN=KRT1 PE=1 SV=6	1675	66170	1	883.37	1764.72	1764.73	-0.0028	0.074	FSSCGGGGGSFGAGGGFGSR		Cmpd 816, AutoMSn(883.3696), 32.7 min (id=281474990548597)
1	1	K2C1_HUMAN	Keratin, type II cytoskeletal 1 OS=Homo sapiens GN=KRT1 PE=1 SV=6	1675	66170	1	883.37	1764.73	1764.73	-0.0019	0.062	FSSCGGGGGSFGAGGGFGSR		Cmpd 809, AutoMSn(883.3701), 32.7 min (id=281474990548590)
1	1	K2C1_HUMAN	Keratin, type II cytoskeletal 1 OS=Homo sapiens GN=KRT1 PE=1 SV=6	1675	66170	1	883.37	1764.73	1764.73	-0.0019	2.2e-06	FSSCGGGGGSFGAGGGFGSR		Cmpd 540, AutoMSn(883.3701), 31.2 min (id=281474990548321)
1	1	K2C1_HUMAN	Keratin, type II cytoskeletal 1 OS=Homo sapiens GN=KRT1 PE=1 SV=6	1675	66170	1	883.37	1764.73	1764.73	-0.0018	0.0055	FSSCGGGGGSFGAGGGFGSR		Cmpd 576, AutoMSn(883.3701), 31.5 min (id=281474990548357)
1	1	K2C1_HUMAN	Keratin, type II cytoskeletal 1 OS=Homo sapiens GN=KRT1 PE=1 SV=6	1675	66170	1	883.37	1764.73	1764.73	-0.0017	1.7e-06	FSSCGGGGGSFGAGGGFGSR		Cmpd 507, AutoMSn(883.3702), 31.1 min (id=281474990548288)
1	1	K2C1_HUMAN	Keratin, type II cytoskeletal 1 OS=Homo sapiens GN=KRT1 PE=1 SV=6	1675	66170	1	883.37	1764.73	1764.73	-0.0014	0.063	FSSCGGGGGSFGAGGGFGSR		Cmpd 813, AutoMSn(883.3703), 32.7 min (id=281474990548594)
1	1	K2C1_HUMAN	Keratin, type II cytoskeletal 1 OS=Homo sapiens GN=KRT1 PE=1 SV=6	1675	66170	1	883.37	1764.73	1764.73	-0.0013	3.1e-07	FSSCGGGGGSFGAGGGFGSR		Cmpd 460, AutoMSn(883.3704), 30.8 min (id=281474990548241)
1	1	K2C1_HUMAN	Keratin, type II cytoskeletal 1 OS=Homo sapiens GN=KRT1 PE=1 SV=6	1675	66170	1	883.37	1764.73	1764.73	-0.0012	0.093	FSSCGGGGGSFGAGGGFGSR		Cmpd 391, AutoMSn(883.3704), 30.4 min (id=281474990548172)
1	1	K2C1_HUMAN	Keratin, type II cytoskeletal 1 OS=Homo sapiens GN=KRT1 PE=1 SV=6	1675	66170	1	883.371	1764.73	1764.73	-0.0008	0.089	FSSCGGGGGSFGAGGGFGSR		Cmpd 662, AutoMSn(883.3706), 31.9 min (id=281474990548443)
1	1	K2C1_HUMAN	Keratin, type II cytoskeletal 1 OS=Homo sapiens GN=KRT1 PE=1 SV=6	1675	66170	1	883.371	1764.73	1764.73	-0.0007	0.015	FSSCGGGGGSFGAGGGFGSR		Cmpd 560, AutoMSn(883.3707), 31.4 min (id=281474990548341)
1	1	K2C1_HUMAN	Keratin, type II cytoskeletal 1 OS=Homo sapiens GN=KRT1 PE=1 SV=6	1675	66170	1	589.25	1764.73	1764.73	-0.0006	0.37	FSSCGGGGGSFGAGGGFGSR		Cmpd 455, AutoMSn(589.2496), 30.7 min (id=281474990548236)
1	1	K2C1_HUMAN	Keratin, type II cytoskeletal 1 OS=Homo sapiens GN=KRT1 PE=1 SV=6	1675	66170	1	883.371	1764.73	1764.73	-0.0001	0.0074	FSSCGGGGGSFGAGGGFGSR		Cmpd 623, AutoMSn(883.3710), 31.7 min (id=281474990548404)
1	1	K2C1_HUMAN	Keratin, type II cytoskeletal 1 OS=Homo sapiens GN=KRT1 PE=1 SV=6	1675	66170	1	883.371	1764.73	1764.73	0.0003	0.00051	FSSCGGGGGSFGAGGGFGSR		Cmpd 414, AutoMSn(883.3711), 30.5 min (id=281474990548195)
1	1	K2C1_HUMAN	Keratin, type II cytoskeletal 1 OS=Homo sapiens GN=KRT1 PE=1 SV=6	1675	66170	1	883.371	1764.73	1764.73	0.0004	0.0022	FSSCGGGGGSFGAGGGFGSR		Cmpd 533, AutoMSn(883.3712), 31.2 min (id=281474990548314)
1	1	K2C1_HUMAN	Keratin, type II cytoskeletal 1 OS=Homo sapiens GN=KRT1 PE=1 SV=6	1675	66170	1	883.371	1764.73	1764.73	0.0005	0.00099	FSSCGGGGGSFGAGGGFGSR		Cmpd 680, AutoMSn(883.3713), 32.0 min (id=281474990548461)
1	1	K2C1_HUMAN	Keratin, type II cytoskeletal 1 OS=Homo sapiens GN=KRT1 PE=1 SV=6	1675	66170	1	883.371	1764.73	1764.73	0.0006	1.9e-08	FSSCGGGGGSFGAGGGFGSR		Cmpd 436, AutoMSn(883.3714), 30.6 min (id=281474990548217)
1	1	K2C1_HUMAN	Keratin, type II cytoskeletal 1 OS=Homo sapiens GN=KRT1 PE=1 SV=6	1675	66170	1	883.371	1764.73	1764.73	0.0009	0.0068	FSSCGGGGGSFGAGGGFGSR		Cmpd 630, AutoMSn(883.3714), 31.7 min (id=281474990548411)
1	1	K2C1_HUMAN	Keratin, type II cytoskeletal 1 OS=Homo sapiens GN=KRT1 PE=1 SV=6	1675	66170	1	883.371	1764.73	1764.73	0.0009	2.9e-06	FSSCGGGGGSFGAGGGFGSR		Cmpd 495, AutoMSn(883.3715), 31.0 min (id=281474990548276)
1	1	K2C1_HUMAN	Keratin, type II cytoskeletal 1 OS=Homo sapiens GN=KRT1 PE=1 SV=6	1675	66170	1	883.371	1764.73	1764.73	0.001	0.57	FSSCGGGGGSFGAGGGFGSR		Cmpd 738, AutoMSn(883.3715), 32.3 min (id=281474990548519)
1	1	K2C1_HUMAN	Keratin, type II cytoskeletal 1 OS=Homo sapiens GN=KRT1 PE=1 SV=6	1675	66170	1	883.371	1764.73	1764.73	0.001	0.0079	FSSCGGGGGSFGAGGGFGSR		Cmpd 673, AutoMSn(883.3715), 32.0 min (id=281474990548454)
1	1	K2C1_HUMAN	Keratin, type II cytoskeletal 1 OS=Homo sapiens GN=KRT1 PE=1 SV=6	1675	66170	1	883.371	1764.73	1764.73	0.001	0.0001	FSSCGGGGGSFGAGGGFGSR		Cmpd 486, AutoMSn(883.3715), 30.9 min (id=281474990548267)
1	1	K2C1_HUMAN	Keratin, type II cytoskeletal 1 OS=Homo sapiens GN=KRT1 PE=1 SV=6	1675	66170	1	883.372	1764.73	1764.73	0.0016	0.46	FSSCGGGGGSFGAGGGFGSR		Cmpd 835, AutoMSn(883.3718), 32.8 min (id=281474990548616)
1	1	K2C1_HUMAN	Keratin, type II cytoskeletal 1 OS=Homo sapiens GN=KRT1 PE=1 SV=6	1675	66170	2	883.372	1764.73	1764.73	0.0016	0.2	FSSCGGGGGSFGAGGGFGSR		Cmpd 708, AutoMSn(883.3718), 32.2 min (id=281474990548489)
1	1	K2C1_HUMAN	Keratin, type II cytoskeletal 1 OS=Homo sapiens GN=KRT1 PE=1 SV=6	1675	66170	1	883.372	1764.73	1764.73	0.0017	0.46	FSSCGGGGGSFGAGGGFGSR		Cmpd 882, AutoMSn(883.3719), 33.0 min (id=281474990548663)
1	1	K2C1_HUMAN	Keratin, type II cytoskeletal 1 OS=Homo sapiens GN=KRT1 PE=1 SV=6	1675	66170	1	589.25	1764.73	1764.73	0.002	0.26	FSSCGGGGGSFGAGGGFGSR		Cmpd 482, AutoMSn(589.2504), 30.9 min (id=281474990548263)
1	1	K2C1_HUMAN	Keratin, type II cytoskeletal 1 OS=Homo sapiens GN=KRT1 PE=1 SV=6	1675	66170	1	883.372	1764.73	1764.73	0.002	0.051	FSSCGGGGGSFGAGGGFGSR		Cmpd 552, AutoMSn(883.3720), 31.3 min (id=281474990548333)
1	1	K2C1_HUMAN	Keratin, type II cytoskeletal 1 OS=Homo sapiens GN=KRT1 PE=1 SV=6	1675	66170	1	883.372	1764.73	1764.73	0.0022	0.052	FSSCGGGGGSFGAGGGFGSR		Cmpd 527, AutoMSn(883.3722), 31.2 min (id=281474990548308)
1	1	K2C1_HUMAN	Keratin, type II cytoskeletal 1 OS=Homo sapiens GN=KRT1 PE=1 SV=6	1675	66170	1	589.25	1764.73	1764.73	0.0023	0.24	FSSCGGGGGSFGAGGGFGSR		Cmpd 476, AutoMSn(589.2506), 30.9 min (id=281474990548257)
1	1	K2C1_HUMAN	Keratin, type II cytoskeletal 1 OS=Homo sapiens GN=KRT1 PE=1 SV=6	1675	66170	1	883.372	1764.73	1764.73	0.0025	0.07	FSSCGGGGGSFGAGGGFGSR		Cmpd 891, AutoMSn(883.3723), 33.1 min (id=281474990548672)
1	1	K2C1_HUMAN	Keratin, type II cytoskeletal 1 OS=Homo sapiens GN=KRT1 PE=1 SV=6	1675	66170	1	883.372	1764.73	1764.73	0.0026	0.0033	FSSCGGGGGSFGAGGGFGSR		Cmpd 657, AutoMSn(883.3723), 31.9 min (id=281474990548438)
1	1	K2C1_HUMAN	Keratin, type II cytoskeletal 1 OS=Homo sapiens GN=KRT1 PE=1 SV=6	1675	66170	1	883.372	1764.73	1764.73	0.0028	0.07	FSSCGGGGGSFGAGGGFGSR		Cmpd 797, AutoMSn(883.3724), 32.6 min (id=281474990548578)
1	1	K2C1_HUMAN	Keratin, type II cytoskeletal 1 OS=Homo sapiens GN=KRT1 PE=1 SV=6	1675	66170	1	883.373	1764.73	1764.73	0.0031	0.11	FSSCGGGGGSFGAGGGFGSR		Cmpd 772, AutoMSn(883.3725), 32.5 min (id=281474990548553)
1	1	K2C1_HUMAN	Keratin, type II cytoskeletal 1 OS=Homo sapiens GN=KRT1 PE=1 SV=6	1675	66170	1	883.373	1764.73	1764.73	0.0031	0.0021	FSSCGGGGGSFGAGGGFGSR		Cmpd 410, AutoMSn(883.3725), 30.5 min (id=281474990548191)
1	1	K2C1_HUMAN	Keratin, type II cytoskeletal 1 OS=Homo sapiens GN=KRT1 PE=1 SV=6	1675	66170	1	883.373	1764.73	1764.73	0.0032	0.07	FSSCGGGGGSFGAGGGFGSR		Cmpd 779, AutoMSn(883.3726), 32.5 min (id=281474990548560)
1	1	K2C1_HUMAN	Keratin, type II cytoskeletal 1 OS=Homo sapiens GN=KRT1 PE=1 SV=6	1675	66170	1	883.373	1764.73	1764.73	0.0032	0.0011	FSSCGGGGGSFGAGGGFGSR		Cmpd 686, AutoMSn(883.3726), 32.0 min (id=281474990548467)
1	1	K2C1_HUMAN	Keratin, type II cytoskeletal 1 OS=Homo sapiens GN=KRT1 PE=1 SV=6	1675	66170	1	883.373	1764.73	1764.73	0.0032	3e-06	FSSCGGGGGSFGAGGGFGSR		Cmpd 464, AutoMSn(883.3727), 30.8 min (id=281474990548245)
1	1	K2C1_HUMAN	Keratin, type II cytoskeletal 1 OS=Homo sapiens GN=KRT1 PE=1 SV=6	1675	66170	1	883.373	1764.73	1764.73	0.0034	0.015	FSSCGGGGGSFGAGGGFGSR		Cmpd 692, AutoMSn(883.3727), 32.1 min (id=281474990548473)
1	1	K2C1_HUMAN	Keratin, type II cytoskeletal 1 OS=Homo sapiens GN=KRT1 PE=1 SV=6	1675	66170	1	883.373	1764.73	1764.73	0.0043	1.6e-06	FSSCGGGGGSFGAGGGFGSR		Cmpd 501, AutoMSn(883.3732), 31.0 min (id=281474990548282)
1	1	K2C1_HUMAN	Keratin, type II cytoskeletal 1 OS=Homo sapiens GN=KRT1 PE=1 SV=6	1675	66170	1	883.373	1764.73	1764.73	0.0045	0.011	FSSCGGGGGSFGAGGGFGSR		Cmpd 642, AutoMSn(883.3733), 31.8 min (id=281474990548423)
1	1	K2C1_HUMAN	Keratin, type II cytoskeletal 1 OS=Homo sapiens GN=KRT1 PE=1 SV=6	1675	66170	1	883.374	1764.73	1764.73	0.0054	0.23	FSSCGGGGGSFGAGGGFGSR		Cmpd 668, AutoMSn(883.3737), 31.9 min (id=281474990548449)
1	1	K2C1_HUMAN	Keratin, type II cytoskeletal 1 OS=Homo sapiens GN=KRT1 PE=1 SV=6	1675	66170	1	883.375	1764.73	1764.73	0.0069	0.004	FSSCGGGGGSFGAGGGFGSR		Cmpd 716, AutoMSn(883.3744), 32.2 min (id=281474990548497)
1	1	K2C1_HUMAN	Keratin, type II cytoskeletal 1 OS=Homo sapiens GN=KRT1 PE=1 SV=6	1675	66170	1	883.375	1764.74	1764.73	0.0088	0.36	FSSCGGGGGSFGAGGGFGSR		Cmpd 700, AutoMSn(883.3754), 32.1 min (id=281474990548481)
1	1	K2C1_HUMAN	Keratin, type II cytoskeletal 1 OS=Homo sapiens GN=KRT1 PE=1 SV=6	1675	66170	1	883.872	1765.73	1764.73	1.0022	0.065	FSSCGGGGGSFGAGGGFGSR		Cmpd 801, AutoMSn(883.8721), 32.6 min (id=281474990548582)
1	1	K2C1_HUMAN	Keratin, type II cytoskeletal 1 OS=Homo sapiens GN=KRT1 PE=1 SV=6	1675	66170	1	997.485	1992.95	1992.97	-0.0149	0.039	THNLEPYFESFINNLR		Cmpd 7718, AutoMSn(997.4845), 74.6 min (id=281474990555499)
1	1	K2C1_HUMAN	Keratin, type II cytoskeletal 1 OS=Homo sapiens GN=KRT1 PE=1 SV=6	1675	66170	1	665.328	1992.96	1992.97	-0.0068	9.7e-07	THNLEPYFESFINNLR		Cmpd 7662, AutoMSn(665.3281), 74.3 min (id=281474990555443)
1	1	K2C1_HUMAN	Keratin, type II cytoskeletal 1 OS=Homo sapiens GN=KRT1 PE=1 SV=6	1675	66170	1	665.329	1992.96	1992.97	-0.0044	2.6e-07	THNLEPYFESFINNLR		Cmpd 7716, AutoMSn(665.3289), 74.6 min (id=281474990555497)
1	1	K2C1_HUMAN	Keratin, type II cytoskeletal 1 OS=Homo sapiens GN=KRT1 PE=1 SV=6	1675	66170	1	665.329	1992.97	1992.97	-0.0033	3.5e-07	THNLEPYFESFINNLR		Cmpd 7697, AutoMSn(665.3293), 74.5 min (id=281474990555478)
1	1	K2C1_HUMAN	Keratin, type II cytoskeletal 1 OS=Homo sapiens GN=KRT1 PE=1 SV=6	1675	66170	1	665.33	1992.97	1992.97	-0.0024	1.2e-06	THNLEPYFESFINNLR		Cmpd 7759, AutoMSn(665.3296), 74.8 min (id=281474990555540)
1	1	K2C1_HUMAN	Keratin, type II cytoskeletal 1 OS=Homo sapiens GN=KRT1 PE=1 SV=6	1675	66170	1	665.33	1992.97	1992.97	-0.002	0.0042	THNLEPYFESFINNLR		Cmpd 7864, AutoMSn(665.3297), 75.6 min (id=281474990555645)
1	1	K2C1_HUMAN	Keratin, type II cytoskeletal 1 OS=Homo sapiens GN=KRT1 PE=1 SV=6	1675	66170	1	665.33	1992.97	1992.97	-0.0015	0.00036	THNLEPYFESFINNLR		Cmpd 7799, AutoMSn(665.3299), 75.1 min (id=281474990555580)
1	1	K2C1_HUMAN	Keratin, type II cytoskeletal 1 OS=Homo sapiens GN=KRT1 PE=1 SV=6	1675	66170	1	665.335	1992.98	1992.97	0.0132	0.012	THNLEPYFESFINNLR		Cmpd 7835, AutoMSn(665.3348), 75.3 min (id=281474990555616)
1	1	K2C1_HUMAN	Keratin, type II cytoskeletal 1 OS=Homo sapiens GN=KRT1 PE=1 SV=6	1675	66170	1	626.068	2500.24	2500.24	-0.0004	0.0017	SKAEAESLYQSKYEELQITAGR		Cmpd 1519, AutoMSn(626.0683), 36.3 min (id=281474990549300)
1	1	K2C1_HUMAN	Keratin, type II cytoskeletal 1 OS=Homo sapiens GN=KRT1 PE=1 SV=6	1675	66170	1	626.069	2500.25	2500.24	0.0045	0.041	SKAEAESLYQSKYEELQITAGR		Cmpd 1477, AutoMSn(626.0695), 36.1 min (id=281474990549258)
1	1	K2C1_HUMAN	Keratin, type II cytoskeletal 1 OS=Homo sapiens GN=KRT1 PE=1 SV=6	1675	66170	1	626.071	2500.26	2500.24	0.0121	0.028	SKAEAESLYQSKYEELQITAGR		Cmpd 1579, AutoMSn(626.0714), 36.7 min (id=281474990549360)
2	1	YAP1_HUMAN	Transcriptional coactivator YAP1 OS=Homo sapiens GN=YAP1 PE=1 SV=2	1496	54484	1	626.331	1250.65	1250.65	-0.0076	0.53	LDKESFLTWL		Cmpd 9474, AutoMSn(626.3308), 83.9 min (id=281474990557255)
2	1	YAP1_HUMAN	Transcriptional coactivator YAP1 OS=Homo sapiens GN=YAP1 PE=1 SV=2	1496	54484	1	626.331	1250.65	1250.65	-0.0064	0.061	LDKESFLTWL		Cmpd 9007, AutoMSn(626.3314), 81.5 min (id=281474990556788)
2	1	YAP1_HUMAN	Transcriptional coactivator YAP1 OS=Homo sapiens GN=YAP1 PE=1 SV=2	1496	54484	1	626.333	1250.65	1250.65	-0.003	0.0037	LDKESFLTWL		Cmpd 9162, AutoMSn(626.3331), 82.3 min (id=281474990556943)
2	1	YAP1_HUMAN	Transcriptional coactivator YAP1 OS=Homo sapiens GN=YAP1 PE=1 SV=2	1496	54484	1	626.333	1250.65	1250.65	-0.0024	0.079	LDKESFLTWL		Cmpd 9213, AutoMSn(626.3335), 82.6 min (id=281474990556994)
2	1	YAP1_HUMAN	Transcriptional coactivator YAP1 OS=Homo sapiens GN=YAP1 PE=1 SV=2	1496	54484	1	626.333	1250.65	1250.65	-0.0022	0.095	LDKESFLTWL		Cmpd 9266, AutoMSn(626.3335), 82.8 min (id=281474990557047)
2	1	YAP1_HUMAN	Transcriptional coactivator YAP1 OS=Homo sapiens GN=YAP1 PE=1 SV=2	1496	54484	1	626.336	1250.66	1250.65	0.0025	0.0089	LDKESFLTWL		Cmpd 9109, AutoMSn(626.3359), 82.0 min (id=281474990556890)
2	1	YAP1_HUMAN	Transcriptional coactivator YAP1 OS=Homo sapiens GN=YAP1 PE=1 SV=2	1496	54484	1	626.337	1250.66	1250.65	0.0058	0.00033	LDKESFLTWL		Cmpd 9058, AutoMSn(626.3375), 81.8 min (id=281474990556839)
2	1	YAP1_HUMAN	Transcriptional coactivator YAP1 OS=Homo sapiens GN=YAP1 PE=1 SV=2	1496	54484	1	510.616	1528.83	1528.83	-0.0032	0.17	KLPDSFFKPPEPK		Cmpd 1058, AutoMSn(510.6159), 34.0 min (id=281474990548839)
2	1	YAP1_HUMAN	Transcriptional coactivator YAP1 OS=Homo sapiens GN=YAP1 PE=1 SV=2	1496	54484	1	510.618	1528.83	1528.83	0.0038	0.21	KLPDSFFKPPEPK		Cmpd 1129, AutoMSn(510.6182), 34.3 min (id=281474990548910)
2	1	YAP1_HUMAN	Transcriptional coactivator YAP1 OS=Homo sapiens GN=YAP1 PE=1 SV=2	1496	54484	1	510.618	1528.83	1528.83	0.0039	0.73	KLPDSFFKPPEPK		Cmpd 1071, AutoMSn(510.6182), 34.0 min (id=281474990548852)
2	1	YAP1_HUMAN	Transcriptional coactivator YAP1 OS=Homo sapiens GN=YAP1 PE=1 SV=2	1496	54484	1	510.619	1528.83	1528.83	0.0054	0.34	KLPDSFFKPPEPK		Cmpd 1146, AutoMSn(510.6187), 34.4 min (id=281474990548927)
2	1	YAP1_HUMAN	Transcriptional coactivator YAP1 OS=Homo sapiens GN=YAP1 PE=1 SV=2	1496	54484	1	510.619	1528.84	1528.83	0.006	0.04	KLPDSFFKPPEPK		Cmpd 1092, AutoMSn(510.6189), 34.1 min (id=281474990548873)
2	1	YAP1_HUMAN	Transcriptional coactivator YAP1 OS=Homo sapiens GN=YAP1 PE=1 SV=2	1496	54484	1	510.619	1528.84	1528.83	0.0062	0.047	KLPDSFFKPPEPK		Cmpd 1081, AutoMSn(510.6190), 34.1 min (id=281474990548862)
2	1	YAP1_HUMAN	Transcriptional coactivator YAP1 OS=Homo sapiens GN=YAP1 PE=1 SV=2	1496	54484	1	510.62	1528.84	1528.83	0.0099	0.1	KLPDSFFKPPEPK		Cmpd 1063, AutoMSn(510.6202), 34.0 min (id=281474990548844)
2	1	YAP1_HUMAN	Transcriptional coactivator YAP1 OS=Homo sapiens GN=YAP1 PE=1 SV=2	1496	54484	1	510.62	1528.84	1528.83	0.01	2.1	KLPDSFFKPPEPK		Cmpd 1165, AutoMSn(510.6203), 34.5 min (id=281474990548946)
2	1	YAP1_HUMAN	Transcriptional coactivator YAP1 OS=Homo sapiens GN=YAP1 PE=1 SV=2	1496	54484	1	909.395	1816.78	1816.78	-0.003	1.9e-11	DESTDSGLSMSSYSVPR		Cmpd 3559, AutoMSn(909.3950), 44.8 min (id=281474990551340)
2	1	YAP1_HUMAN	Transcriptional coactivator YAP1 OS=Homo sapiens GN=YAP1 PE=1 SV=2	1496	54484	1	909.395	1816.78	1816.78	-0.0029	2.8e-06	DESTDSGLSMSSYSVPR		Cmpd 3504, AutoMSn(909.3951), 44.5 min (id=281474990551285)
2	1	YAP1_HUMAN	Transcriptional coactivator YAP1 OS=Homo sapiens GN=YAP1 PE=1 SV=2	1496	54484	1	909.395	1816.78	1816.78	-0.0023	2.9e-11	DESTDSGLSMSSYSVPR		Cmpd 3626, AutoMSn(909.3954), 45.1 min (id=281474990551407)
2	1	YAP1_HUMAN	Transcriptional coactivator YAP1 OS=Homo sapiens GN=YAP1 PE=1 SV=2	1496	54484	1	975.952	1949.89	1949.9	-0.0154	7.3e-09	GDSETDLEALFNAVMNPK		Cmpd 11818, AutoMSn(975.9516), 94.8 min (id=281474990559599)
2	1	YAP1_HUMAN	Transcriptional coactivator YAP1 OS=Homo sapiens GN=YAP1 PE=1 SV=2	1496	54484	1	975.952	1949.89	1949.9	-0.0138	0.0014	GDSETDLEALFNAVMNPK		Cmpd 11806, AutoMSn(975.9524), 94.7 min (id=281474990559587)
2	1	YAP1_HUMAN	Transcriptional coactivator YAP1 OS=Homo sapiens GN=YAP1 PE=1 SV=2	1496	54484	1	650.972	1949.89	1949.9	-0.009	9.9e-07	GDSETDLEALFNAVMNPK		Cmpd 11819, AutoMSn(650.9723), 94.8 min (id=281474990559600)
2	1	YAP1_HUMAN	Transcriptional coactivator YAP1 OS=Homo sapiens GN=YAP1 PE=1 SV=2	1496	54484	1	975.956	1949.9	1949.9	-0.007	3.1e-08	GDSETDLEALFNAVMNPK		Cmpd 11843, AutoMSn(975.9558), 94.9 min (id=281474990559624)
2	1	YAP1_HUMAN	Transcriptional coactivator YAP1 OS=Homo sapiens GN=YAP1 PE=1 SV=2	1496	54484	1	650.974	1949.9	1949.9	-0.0042	0.0018	GDSETDLEALFNAVMNPK		Cmpd 11808, AutoMSn(650.9739), 94.8 min (id=281474990559589)
2	1	YAP1_HUMAN	Transcriptional coactivator YAP1 OS=Homo sapiens GN=YAP1 PE=1 SV=2	1496	54484	1	650.976	1949.91	1949.9	0.0016	1.4e-06	GDSETDLEALFNAVMNPK		Cmpd 11844, AutoMSn(650.9758), 94.9 min (id=281474990559625)
2	1	YAP1_HUMAN	Transcriptional coactivator YAP1 OS=Homo sapiens GN=YAP1 PE=1 SV=2	1496	54484	1	650.977	1949.91	1949.9	0.0047	0.00038	GDSETDLEALFNAVMNPK		Cmpd 11888, AutoMSn(650.9769), 95.2 min (id=281474990559669)
2	1	YAP1_HUMAN	Transcriptional coactivator YAP1 OS=Homo sapiens GN=YAP1 PE=1 SV=2	1496	54484	1	976.459	1950.9	1949.9	1.0002	7.4e-08	GDSETDLEALFNAVMNPK		Cmpd 11886, AutoMSn(976.4594), 95.2 min (id=281474990559667)
2	1	YAP1_HUMAN	Transcriptional coactivator YAP1 OS=Homo sapiens GN=YAP1 PE=1 SV=2	1496	54484	1	1017.98	2033.94	2033.96	-0.0189	0.00035	YFLNHIDQTTTWQDPR		Cmpd 3752, AutoMSn(1017.9776), 45.6 min (id=281474990551533)
2	1	YAP1_HUMAN	Transcriptional coactivator YAP1 OS=Homo sapiens GN=YAP1 PE=1 SV=2	1496	54484	1	678.989	2033.95	2033.96	-0.0134	0.014	YFLNHIDQTTTWQDPR		Cmpd 5003, AutoMSn(678.9893), 50.6 min (id=281474990552784)
2	1	YAP1_HUMAN	Transcriptional coactivator YAP1 OS=Homo sapiens GN=YAP1 PE=1 SV=2	1496	54484	1	678.99	2033.95	2033.96	-0.011	0.031	YFLNHIDQTTTWQDPR		Cmpd 5073, AutoMSn(678.9901), 50.9 min (id=281474990552854)
2	1	YAP1_HUMAN	Transcriptional coactivator YAP1 OS=Homo sapiens GN=YAP1 PE=1 SV=2	1496	54484	1	678.992	2033.95	2033.96	-0.0057	0.0024	YFLNHIDQTTTWQDPR		Cmpd 4367, AutoMSn(678.9919), 48.0 min (id=281474990552148)
2	1	YAP1_HUMAN	Transcriptional coactivator YAP1 OS=Homo sapiens GN=YAP1 PE=1 SV=2	1496	54484	1	1017.98	2033.95	2033.96	-0.0052	7.2e-06	YFLNHIDQTTTWQDPR		Cmpd 3819, AutoMSn(1017.9844), 45.8 min (id=281474990551600)
2	1	YAP1_HUMAN	Transcriptional coactivator YAP1 OS=Homo sapiens GN=YAP1 PE=1 SV=2	1496	54484	1	678.993	2033.96	2033.96	-0.0013	0.0028	YFLNHIDQTTTWQDPR		Cmpd 4227, AutoMSn(678.9933), 47.5 min (id=281474990552008)
2	1	YAP1_HUMAN	Transcriptional coactivator YAP1 OS=Homo sapiens GN=YAP1 PE=1 SV=2	1496	54484	1	678.994	2033.96	2033.96	0.0003	2e-07	YFLNHIDQTTTWQDPR		Cmpd 3861, AutoMSn(678.9939), 46.0 min (id=281474990551642)
2	1	YAP1_HUMAN	Transcriptional coactivator YAP1 OS=Homo sapiens GN=YAP1 PE=1 SV=2	1496	54484	1	678.995	2033.96	2033.96	0.0027	0.0012	YFLNHIDQTTTWQDPR		Cmpd 4631, AutoMSn(678.9947), 49.1 min (id=281474990552412)
2	1	YAP1_HUMAN	Transcriptional coactivator YAP1 OS=Homo sapiens GN=YAP1 PE=1 SV=2	1496	54484	1	678.995	2033.96	2033.96	0.0031	0.21	YFLNHIDQTTTWQDPR		Cmpd 5584, AutoMSn(678.9948), 53.0 min (id=281474990553365)
2	1	YAP1_HUMAN	Transcriptional coactivator YAP1 OS=Homo sapiens GN=YAP1 PE=1 SV=2	1496	54484	1	678.995	2033.96	2033.96	0.0031	0.016	YFLNHIDQTTTWQDPR		Cmpd 4696, AutoMSn(678.9948), 49.3 min (id=281474990552477)
2	1	YAP1_HUMAN	Transcriptional coactivator YAP1 OS=Homo sapiens GN=YAP1 PE=1 SV=2	1496	54484	1	678.995	2033.96	2033.96	0.0051	2.5e-05	YFLNHIDQTTTWQDPR		Cmpd 3837, AutoMSn(678.9955), 45.9 min (id=281474990551618)
2	1	YAP1_HUMAN	Transcriptional coactivator YAP1 OS=Homo sapiens GN=YAP1 PE=1 SV=2	1496	54484	1	678.996	2033.97	2033.96	0.0069	6.4e-05	YFLNHIDQTTTWQDPR		Cmpd 3896, AutoMSn(678.9961), 46.1 min (id=281474990551677)
2	1	YAP1_HUMAN	Transcriptional coactivator YAP1 OS=Homo sapiens GN=YAP1 PE=1 SV=2	1496	54484	1	678.996	2033.97	2033.96	0.0082	1.5e-05	YFLNHIDQTTTWQDPR		Cmpd 3772, AutoMSn(678.9965), 45.6 min (id=281474990551553)
2	1	YAP1_HUMAN	Transcriptional coactivator YAP1 OS=Homo sapiens GN=YAP1 PE=1 SV=2	1496	54484	1	678.997	2033.97	2033.96	0.01	0.00073	YFLNHIDQTTTWQDPR		Cmpd 4498, AutoMSn(678.9971), 48.6 min (id=281474990552279)
2	1	YAP1_HUMAN	Transcriptional coactivator YAP1 OS=Homo sapiens GN=YAP1 PE=1 SV=2	1496	54484	1	678.998	2033.97	2033.96	0.0133	5e-07	YFLNHIDQTTTWQDPR		Cmpd 3802, AutoMSn(678.9983), 45.7 min (id=281474990551583)
2	1	YAP1_HUMAN	Transcriptional coactivator YAP1 OS=Homo sapiens GN=YAP1 PE=1 SV=2	1496	54484	1	678.998	2033.97	2033.96	0.0137	0.0001	YFLNHIDQTTTWQDPR		Cmpd 4878, AutoMSn(678.9983), 50.1 min (id=281474990552659)
2	1	YAP1_HUMAN	Transcriptional coactivator YAP1 OS=Homo sapiens GN=YAP1 PE=1 SV=2	1496	54484	1	679.324	2034.95	2033.96	0.9918	0.00039	YFLNHIDQTTTWQDPR		Cmpd 5817, AutoMSn(679.3244), 54.0 min (id=281474990553598)
2	1	YAP1_HUMAN	Transcriptional coactivator YAP1 OS=Homo sapiens GN=YAP1 PE=1 SV=2	1496	54484	1	1109.02	2216.02	2216.05	-0.0214	0.00025	QSSFEIPDDVPLPAGWEMAK		Cmpd 10294, AutoMSn(1109.0195), 87.7 min (id=281474990558075)
2	1	YAP1_HUMAN	Transcriptional coactivator YAP1 OS=Homo sapiens GN=YAP1 PE=1 SV=2	1496	54484	1	740.022	2217.04	2216.05	0.9972	0.029	QSSFEIPDDVPLPAGWEMAK		Cmpd 10314, AutoMSn(740.0217), 87.8 min (id=281474990558095)
2	1	YAP1_HUMAN	Transcriptional coactivator YAP1 OS=Homo sapiens GN=YAP1 PE=1 SV=2	1496	54484	1	919.444	2755.31	2755.31	0.0033	0.038	SQLPTLEQDGGTQNPVSSPGMSQELR		Cmpd 5991, AutoMSn(919.4444), 54.8 min (id=281474990553772)
2	1	YAP1_HUMAN	Transcriptional coactivator YAP1 OS=Homo sapiens GN=YAP1 PE=1 SV=2	1496	54484	1	924.772	2771.3	2771.3	-0.008	0.077	SQLPTLEQDGGTQNPVSSPGMSQELR	Oxidation (M)	Cmpd 4148, AutoMSn(924.7723), 47.1 min (id=281474990551929)
2	1	YAP1_HUMAN	Transcriptional coactivator YAP1 OS=Homo sapiens GN=YAP1 PE=1 SV=2	1496	54484	1	924.774	2771.3	2771.3	-0.0027	4e-06	SQLPTLEQDGGTQNPVSSPGMSQELR	Oxidation (M)	Cmpd 4075, AutoMSn(924.7741), 46.9 min (id=281474990551856)
2	1	YAP1_HUMAN	Transcriptional coactivator YAP1 OS=Homo sapiens GN=YAP1 PE=1 SV=2	1496	54484	1	925.108	2772.3	2771.3	0.9983	0.00089	SQLPTLEQDGGTQNPVSSPGMSQELR	Oxidation (M)	Cmpd 4005, AutoMSn(925.1078), 46.6 min (id=281474990551786)
2	1	YAP1_HUMAN	Transcriptional coactivator YAP1 OS=Homo sapiens GN=YAP1 PE=1 SV=2	1496	54484	1	1080.15	3237.41	3237.44	-0.0225	0.0048	TPDDFLNSVDEMDTGDTINQSTLPSQQNR		Cmpd 7699, AutoMSn(1080.1454), 74.5 min (id=281474990555480)
2	1	YAP1_HUMAN	Transcriptional coactivator YAP1 OS=Homo sapiens GN=YAP1 PE=1 SV=2	1496	54484	1	1080.15	3237.42	3237.44	-0.0214	0.042	TPDDFLNSVDEMDTGDTINQSTLPSQQNR		Cmpd 7677, AutoMSn(1080.1458), 74.3 min (id=281474990555458)
2	1	YAP1_HUMAN	Transcriptional coactivator YAP1 OS=Homo sapiens GN=YAP1 PE=1 SV=2	1496	54484	1	1080.15	3237.42	3237.44	-0.0188	1.8	TPDDFLNSVDEMDTGDTINQSTLPSQQNR		Cmpd 7717, AutoMSn(1080.1466), 74.6 min (id=281474990555498)
2	1	YAP1_HUMAN	Transcriptional coactivator YAP1 OS=Homo sapiens GN=YAP1 PE=1 SV=2	1496	54484	1	884.469	3533.85	3533.86	-0.0134	1.6e-06	AHSSPASLQLGAVSPGTLTPTGVVSGPAATPTAQHLR		Cmpd 6458, AutoMSn(884.4687), 57.9 min (id=281474990554239)
2	1	YAP1_HUMAN	Transcriptional coactivator YAP1 OS=Homo sapiens GN=YAP1 PE=1 SV=2	1496	54484	1	884.469	3533.85	3533.86	-0.0134	4.3e-08	AHSSPASLQLGAVSPGTLTPTGVVSGPAATPTAQHLR		Cmpd 6404, AutoMSn(884.4687), 57.5 min (id=281474990554185)
2	1	YAP1_HUMAN	Transcriptional coactivator YAP1 OS=Homo sapiens GN=YAP1 PE=1 SV=2	1496	54484	1	884.469	3533.85	3533.86	-0.0132	8.6e-09	AHSSPASLQLGAVSPGTLTPTGVVSGPAATPTAQHLR		Cmpd 6424, AutoMSn(884.4687), 57.6 min (id=281474990554205)
2	1	YAP1_HUMAN	Transcriptional coactivator YAP1 OS=Homo sapiens GN=YAP1 PE=1 SV=2	1496	54484	1	884.469	3533.85	3533.86	-0.0127	9.2e-06	AHSSPASLQLGAVSPGTLTPTGVVSGPAATPTAQHLR		Cmpd 6489, AutoMSn(884.4689), 58.0 min (id=281474990554270)
2	1	YAP1_HUMAN	Transcriptional coactivator YAP1 OS=Homo sapiens GN=YAP1 PE=1 SV=2	1496	54484	1	884.469	3533.85	3533.86	-0.0122	1.9e-08	AHSSPASLQLGAVSPGTLTPTGVVSGPAATPTAQHLR		Cmpd 6447, AutoMSn(884.4690), 57.8 min (id=281474990554228)
2	1	YAP1_HUMAN	Transcriptional coactivator YAP1 OS=Homo sapiens GN=YAP1 PE=1 SV=2	1496	54484	1	707.777	3533.85	3533.86	-0.0112	0.00018	AHSSPASLQLGAVSPGTLTPTGVVSGPAATPTAQHLR		Cmpd 6434, AutoMSn(707.7769), 57.7 min (id=281474990554215)
2	1	YAP1_HUMAN	Transcriptional coactivator YAP1 OS=Homo sapiens GN=YAP1 PE=1 SV=2	1496	54484	1	707.777	3533.85	3533.86	-0.0096	0.0027	AHSSPASLQLGAVSPGTLTPTGVVSGPAATPTAQHLR		Cmpd 6475, AutoMSn(707.7771), 57.9 min (id=281474990554256)
2	1	YAP1_HUMAN	Transcriptional coactivator YAP1 OS=Homo sapiens GN=YAP1 PE=1 SV=2	1496	54484	1	707.778	3533.85	3533.86	-0.0057	0.00041	AHSSPASLQLGAVSPGTLTPTGVVSGPAATPTAQHLR		Cmpd 6388, AutoMSn(707.7780), 57.4 min (id=281474990554169)
2	1	YAP1_HUMAN	Transcriptional coactivator YAP1 OS=Homo sapiens GN=YAP1 PE=1 SV=2	1496	54484	1	1113.5	5562.49	5560.45	2.0355	0.0012	AMLSQMNVTAPTSPPVQQNMMNSASGPLPDGWEQAMTQDGEIYYINHK	GALNAC (ST); 5 Oxidation (M)	Cmpd 1250, AutoMSn(1113.5046), 35.0 min (id=281474990549031)
2	1	YAP1_HUMAN	Transcriptional coactivator YAP1 OS=Homo sapiens GN=YAP1 PE=1 SV=2	1496	54484	1	1113.51	5562.51	5560.45	2.0544	0.0033	AMLSQMNVTAPTSPPVQQNMMNSASGPLPDGWEQAMTQDGEIYYINHK	GALNAC (ST); 5 Oxidation (M)	Cmpd 1299, AutoMSn(1113.5085), 35.2 min (id=281474990549080)
2	1	YAP1_HUMAN	Transcriptional coactivator YAP1 OS=Homo sapiens GN=YAP1 PE=1 SV=2	1496	54484	1	1397.44	5585.73	5585.77	-0.0359	0.02	DPGQQPPPQPAPQGQGQPPSQPPQGQGPPSGPGQPAPAATQAAPQAPPAGHQIVHVR		Cmpd 2749, AutoMSn(1397.4406), 41.5 min (id=281474990550530)
2	1	YAP1_HUMAN	Transcriptional coactivator YAP1 OS=Homo sapiens GN=YAP1 PE=1 SV=2	1496	54484	1	1118.16	5585.74	5585.77	-0.029	0.03	DPGQQPPPQPAPQGQGQPPSQPPQGQGPPSGPGQPAPAATQAAPQAPPAGHQIVHVR		Cmpd 2733, AutoMSn(1118.1553), 41.4 min (id=281474990550514)
3	1	MPP5_HUMAN	MAGUK p55 subfamily member 5 OS=Homo sapiens GN=MPP5 PE=1 SV=3	1315	77531	1	703.886	1405.76	1405.77	-0.0138	0.00023	ILEIEDLFSSLK		Cmpd 11147, AutoMSn(703.8855), 91.7 min (id=281474990558928)
3	1	MPP5_HUMAN	MAGUK p55 subfamily member 5 OS=Homo sapiens GN=MPP5 PE=1 SV=3	1315	77531	1	703.887	1405.76	1405.77	-0.0115	8.3e-06	ILEIEDLFSSLK		Cmpd 11112, AutoMSn(703.8867), 91.5 min (id=281474990558893)
3	1	MPP5_HUMAN	MAGUK p55 subfamily member 5 OS=Homo sapiens GN=MPP5 PE=1 SV=3	1315	77531	1	703.887	1405.76	1405.77	-0.0108	8.6e-06	ILEIEDLFSSLK		Cmpd 11050, AutoMSn(703.8871), 91.2 min (id=281474990558831)
3	1	MPP5_HUMAN	MAGUK p55 subfamily member 5 OS=Homo sapiens GN=MPP5 PE=1 SV=3	1315	77531	1	703.887	1405.76	1405.77	-0.0107	6.6e-06	ILEIEDLFSSLK		Cmpd 11098, AutoMSn(703.8872), 91.4 min (id=281474990558879)
3	1	MPP5_HUMAN	MAGUK p55 subfamily member 5 OS=Homo sapiens GN=MPP5 PE=1 SV=3	1315	77531	1	703.887	1405.76	1405.77	-0.0102	0.0001	ILEIEDLFSSLK		Cmpd 11160, AutoMSn(703.8874), 91.7 min (id=281474990558941)
3	1	MPP5_HUMAN	MAGUK p55 subfamily member 5 OS=Homo sapiens GN=MPP5 PE=1 SV=3	1315	77531	1	703.887	1405.76	1405.77	-0.0102	1.5e-06	ILEIEDLFSSLK		Cmpd 11086, AutoMSn(703.8874), 91.4 min (id=281474990558867)
3	1	MPP5_HUMAN	MAGUK p55 subfamily member 5 OS=Homo sapiens GN=MPP5 PE=1 SV=3	1315	77531	1	703.887	1405.76	1405.77	-0.0102	3.5e-06	ILEIEDLFSSLK		Cmpd 11080, AutoMSn(703.8874), 91.3 min (id=281474990558861)
3	1	MPP5_HUMAN	MAGUK p55 subfamily member 5 OS=Homo sapiens GN=MPP5 PE=1 SV=3	1315	77531	1	703.888	1405.76	1405.77	-0.0101	1.2e-07	ILEIEDLFSSLK		Cmpd 11075, AutoMSn(703.8875), 91.3 min (id=281474990558856)
3	1	MPP5_HUMAN	MAGUK p55 subfamily member 5 OS=Homo sapiens GN=MPP5 PE=1 SV=3	1315	77531	1	703.888	1405.76	1405.77	-0.0099	2.7e-06	ILEIEDLFSSLK		Cmpd 11036, AutoMSn(703.8875), 91.1 min (id=281474990558817)
3	1	MPP5_HUMAN	MAGUK p55 subfamily member 5 OS=Homo sapiens GN=MPP5 PE=1 SV=3	1315	77531	1	703.888	1405.76	1405.77	-0.0099	2.6e-06	ILEIEDLFSSLK		Cmpd 11105, AutoMSn(703.8875), 91.5 min (id=281474990558886)
3	1	MPP5_HUMAN	MAGUK p55 subfamily member 5 OS=Homo sapiens GN=MPP5 PE=1 SV=3	1315	77531	1	703.888	1405.76	1405.77	-0.0099	6.7e-06	ILEIEDLFSSLK		Cmpd 11066, AutoMSn(703.8875), 91.3 min (id=281474990558847)
3	1	MPP5_HUMAN	MAGUK p55 subfamily member 5 OS=Homo sapiens GN=MPP5 PE=1 SV=3	1315	77531	1	703.888	1405.76	1405.77	-0.0096	1.7e-05	ILEIEDLFSSLK		Cmpd 11133, AutoMSn(703.8877), 91.6 min (id=281474990558914)
3	1	MPP5_HUMAN	MAGUK p55 subfamily member 5 OS=Homo sapiens GN=MPP5 PE=1 SV=3	1315	77531	1	703.888	1405.76	1405.77	-0.0093	9.2e-06	ILEIEDLFSSLK		Cmpd 11127, AutoMSn(703.8878), 91.6 min (id=281474990558908)
3	1	MPP5_HUMAN	MAGUK p55 subfamily member 5 OS=Homo sapiens GN=MPP5 PE=1 SV=3	1315	77531	1	703.888	1405.76	1405.77	-0.0093	6.1e-06	ILEIEDLFSSLK		Cmpd 11046, AutoMSn(703.8878), 91.2 min (id=281474990558827)
3	1	MPP5_HUMAN	MAGUK p55 subfamily member 5 OS=Homo sapiens GN=MPP5 PE=1 SV=3	1315	77531	1	703.888	1405.76	1405.77	-0.0093	3.2e-06	ILEIEDLFSSLK		Cmpd 11090, AutoMSn(703.8878), 91.4 min (id=281474990558871)
3	1	MPP5_HUMAN	MAGUK p55 subfamily member 5 OS=Homo sapiens GN=MPP5 PE=1 SV=3	1315	77531	1	703.888	1405.76	1405.77	-0.0092	4.6e-06	ILEIEDLFSSLK		Cmpd 11119, AutoMSn(703.8879), 91.5 min (id=281474990558900)
3	1	MPP5_HUMAN	MAGUK p55 subfamily member 5 OS=Homo sapiens GN=MPP5 PE=1 SV=3	1315	77531	1	703.888	1405.76	1405.77	-0.0091	0.00018	ILEIEDLFSSLK		Cmpd 11143, AutoMSn(703.8880), 91.6 min (id=281474990558924)
3	1	MPP5_HUMAN	MAGUK p55 subfamily member 5 OS=Homo sapiens GN=MPP5 PE=1 SV=3	1315	77531	1	703.888	1405.76	1405.77	-0.0091	1.7e-05	ILEIEDLFSSLK		Cmpd 11042, AutoMSn(703.8879), 91.1 min (id=281474990558823)
3	1	MPP5_HUMAN	MAGUK p55 subfamily member 5 OS=Homo sapiens GN=MPP5 PE=1 SV=3	1315	77531	1	703.888	1405.76	1405.77	-0.009	6.9e-06	ILEIEDLFSSLK		Cmpd 11055, AutoMSn(703.8880), 91.2 min (id=281474990558836)
3	1	MPP5_HUMAN	MAGUK p55 subfamily member 5 OS=Homo sapiens GN=MPP5 PE=1 SV=3	1315	77531	1	703.889	1405.76	1405.77	-0.0065	3.9e-06	ILEIEDLFSSLK		Cmpd 11039, AutoMSn(703.8892), 91.1 min (id=281474990558820)
3	1	MPP5_HUMAN	MAGUK p55 subfamily member 5 OS=Homo sapiens GN=MPP5 PE=1 SV=3	1315	77531	1	703.89	1405.76	1405.77	-0.0058	2.8e-06	ILEIEDLFSSLK		Cmpd 11138, AutoMSn(703.8896), 91.6 min (id=281474990558919)
3	1	MPP5_HUMAN	MAGUK p55 subfamily member 5 OS=Homo sapiens GN=MPP5 PE=1 SV=3	1315	77531	1	703.89	1405.76	1405.77	-0.0057	3.3e-05	ILEIEDLFSSLK		Cmpd 11034, AutoMSn(703.8896), 91.1 min (id=281474990558815)
3	1	MPP5_HUMAN	MAGUK p55 subfamily member 5 OS=Homo sapiens GN=MPP5 PE=1 SV=3	1315	77531	1	703.891	1405.77	1405.77	-0.0023	0.0025	ILEIEDLFSSLK		Cmpd 11154, AutoMSn(703.8913), 91.7 min (id=281474990558935)
3	1	MPP5_HUMAN	MAGUK p55 subfamily member 5 OS=Homo sapiens GN=MPP5 PE=1 SV=3	1315	77531	1	819.898	1637.78	1637.79	-0.008	0.00025	EGDEDNQPLAGLVPGK		Cmpd 4274, AutoMSn(819.8981), 47.7 min (id=281474990552055)
3	1	MPP5_HUMAN	MAGUK p55 subfamily member 5 OS=Homo sapiens GN=MPP5 PE=1 SV=3	1315	77531	1	819.899	1637.78	1637.79	-0.0065	0.00044	EGDEDNQPLAGLVPGK		Cmpd 4485, AutoMSn(819.8989), 48.5 min (id=281474990552266)
3	1	MPP5_HUMAN	MAGUK p55 subfamily member 5 OS=Homo sapiens GN=MPP5 PE=1 SV=3	1315	77531	1	819.902	1637.79	1637.79	0.0003	5.1e-06	EGDEDNQPLAGLVPGK		Cmpd 4413, AutoMSn(819.9023), 48.2 min (id=281474990552194)
3	1	MPP5_HUMAN	MAGUK p55 subfamily member 5 OS=Homo sapiens GN=MPP5 PE=1 SV=3	1315	77531	1	819.903	1637.79	1637.79	0.0014	2e-06	EGDEDNQPLAGLVPGK		Cmpd 4345, AutoMSn(819.9029), 47.9 min (id=281474990552126)
3	1	MPP5_HUMAN	MAGUK p55 subfamily member 5 OS=Homo sapiens GN=MPP5 PE=1 SV=3	1315	77531	1	864.437	1726.86	1726.87	-0.009	0.038	LDTEPQWVPSTWLR		Cmpd 7800, AutoMSn(864.4367), 75.1 min (id=281474990555581)
3	1	MPP5_HUMAN	MAGUK p55 subfamily member 5 OS=Homo sapiens GN=MPP5 PE=1 SV=3	1315	77531	1	864.438	1726.86	1726.87	-0.0073	0.016	LDTEPQWVPSTWLR		Cmpd 7760, AutoMSn(864.4376), 74.8 min (id=281474990555541)
3	1	MPP5_HUMAN	MAGUK p55 subfamily member 5 OS=Homo sapiens GN=MPP5 PE=1 SV=3	1315	77531	1	894.427	1786.84	1786.84	-0.0023	1.6e-07	VAEQEMQLEPITDER		Cmpd 2703, AutoMSn(894.4265), 41.3 min (id=281474990550484)
3	1	MPP5_HUMAN	MAGUK p55 subfamily member 5 OS=Homo sapiens GN=MPP5 PE=1 SV=3	1315	77531	1	596.623	1786.85	1786.84	0.0073	0.0009	VAEQEMQLEPITDER		Cmpd 2706, AutoMSn(596.6233), 41.3 min (id=281474990550487)
3	1	MPP5_HUMAN	MAGUK p55 subfamily member 5 OS=Homo sapiens GN=MPP5 PE=1 SV=3	1315	77531	1	977.402	1952.79	1952.8	-0.011	6.4e-06	AHFDYDPSDDPYVPCR		Cmpd 1952, AutoMSn(977.4017), 38.2 min (id=281474990549733)
3	1	MPP5_HUMAN	MAGUK p55 subfamily member 5 OS=Homo sapiens GN=MPP5 PE=1 SV=3	1315	77531	1	651.941	1952.8	1952.8	0.0003	0.0034	AHFDYDPSDDPYVPCR		Cmpd 1875, AutoMSn(651.9407), 37.9 min (id=281474990549656)
3	1	MPP5_HUMAN	MAGUK p55 subfamily member 5 OS=Homo sapiens GN=MPP5 PE=1 SV=3	1315	77531	1	651.942	1952.8	1952.8	0.0032	5.6e-08	AHFDYDPSDDPYVPCR		Cmpd 1930, AutoMSn(651.9416), 38.2 min (id=281474990549711)
3	1	MPP5_HUMAN	MAGUK p55 subfamily member 5 OS=Homo sapiens GN=MPP5 PE=1 SV=3	1315	77531	1	977.418	1952.82	1952.8	0.0208	0.055	AHFDYDPSDDPYVPCR		Cmpd 1888, AutoMSn(977.4177), 38.0 min (id=281474990549669)
3	1	MPP5_HUMAN	MAGUK p55 subfamily member 5 OS=Homo sapiens GN=MPP5 PE=1 SV=3	1315	77531	1	977.907	1953.8	1952.8	0.9993	0.0069	AHFDYDPSDDPYVPCR		Cmpd 2025, AutoMSn(977.9069), 38.5 min (id=281474990549806)
3	1	MPP5_HUMAN	MAGUK p55 subfamily member 5 OS=Homo sapiens GN=MPP5 PE=1 SV=3	1315	77531	1	696.707	2087.1	2087.11	-0.0068	2.6	NSDLKPYIIFIAPPSQER		Cmpd 6981, AutoMSn(696.7067), 64.6 min (id=281474990554762)
3	1	MPP5_HUMAN	MAGUK p55 subfamily member 5 OS=Homo sapiens GN=MPP5 PE=1 SV=3	1315	77531	1	698.367	2092.08	2092.08	-0.001	0.036	SGLLHEGDEVLEINGIEIR		Cmpd 7104, AutoMSn(698.3669), 67.4 min (id=281474990554885)
3	1	MPP5_HUMAN	MAGUK p55 subfamily member 5 OS=Homo sapiens GN=MPP5 PE=1 SV=3	1315	77531	1	732.732	2195.17	2195.17	0.0005	0.066	LINKLDTEPQWVPSTWLR		Cmpd 7215, AutoMSn(732.7321), 69.5 min (id=281474990554996)
3	1	MPP5_HUMAN	MAGUK p55 subfamily member 5 OS=Homo sapiens GN=MPP5 PE=1 SV=3	1315	77531	1	776.381	2326.12	2326.11	0.0069	0.0004	GDILHVISQEDPNWWQAYR		Cmpd 8509, AutoMSn(776.3806), 79.2 min (id=281474990556290)
3	1	MPP5_HUMAN	MAGUK p55 subfamily member 5 OS=Homo sapiens GN=MPP5 PE=1 SV=3	1315	77531	1	776.712	2327.11	2326.11	1.0001	0.0055	GDILHVISQEDPNWWQAYR		Cmpd 8459, AutoMSn(776.7117), 79.0 min (id=281474990556240)
3	1	MPP5_HUMAN	MAGUK p55 subfamily member 5 OS=Homo sapiens GN=MPP5 PE=1 SV=3	1315	77531	1	722.389	2885.53	2885.52	0.0007	8.6e-05	HIQHTLVDSQSQEDISLLLQLVQNK		Cmpd 9864, AutoMSn(722.3886), 85.7 min (id=281474990557645)
3	1	MPP5_HUMAN	MAGUK p55 subfamily member 5 OS=Homo sapiens GN=MPP5 PE=1 SV=3	1315	77531	1	722.39	2885.53	2885.52	0.0056	0.0033	HIQHTLVDSQSQEDISLLLQLVQNK		Cmpd 9919, AutoMSn(722.3898), 86.0 min (id=281474990557700)
3	1	MPP5_HUMAN	MAGUK p55 subfamily member 5 OS=Homo sapiens GN=MPP5 PE=1 SV=3	1315	77531	1	766.92	3063.65	3063.65	0.002	0.0077	ASPPFPLISNAQDLAQEVQTVLKPVHHK		Cmpd 10151, AutoMSn(766.9204), 87.1 min (id=281474990557932)
3	1	MPP5_HUMAN	MAGUK p55 subfamily member 5 OS=Homo sapiens GN=MPP5 PE=1 SV=3	1315	77531	1	613.74	3063.66	3063.65	0.0112	0.0029	ASPPFPLISNAQDLAQEVQTVLKPVHHK		Cmpd 10130, AutoMSn(613.7396), 87.0 min (id=281474990557911)
4	1	TBA1C_HUMAN	Tubulin alpha-1C chain OS=Homo sapiens GN=TUBA1C PE=1 SV=1	849	50548	1	543.312	1084.61	1084.61	-0.0032	0.00014	EIIDLVLDR		Cmpd 7035, AutoMSn(543.3121), 65.9 min (id=281474990554816)
4	1	TBA1C_HUMAN	Tubulin alpha-1C chain OS=Homo sapiens GN=TUBA1C PE=1 SV=1	849	50548	1	543.312	1084.61	1084.61	-0.0025	8.9e-06	EIIDLVLDR		Cmpd 7024, AutoMSn(543.3125), 65.6 min (id=281474990554805)
4	1	TBA1C_HUMAN	Tubulin alpha-1C chain OS=Homo sapiens GN=TUBA1C PE=1 SV=1	849	50548	1	543.313	1084.61	1084.61	-0.0022	1.8e-05	EIIDLVLDR		Cmpd 7009, AutoMSn(543.3126), 65.2 min (id=281474990554790)
4	1	TBA1C_HUMAN	Tubulin alpha-1C chain OS=Homo sapiens GN=TUBA1C PE=1 SV=1	849	50548	1	543.313	1084.61	1084.61	-0.0019	2.3e-05	EIIDLVLDR		Cmpd 7012, AutoMSn(543.3128), 65.3 min (id=281474990554793)
4	1	TBA1C_HUMAN	Tubulin alpha-1C chain OS=Homo sapiens GN=TUBA1C PE=1 SV=1	849	50548	1	543.313	1084.61	1084.61	-0.0015	1.9e-05	EIIDLVLDR		Cmpd 7015, AutoMSn(543.3129), 65.3 min (id=281474990554796)
4	1	TBA1C_HUMAN	Tubulin alpha-1C chain OS=Homo sapiens GN=TUBA1C PE=1 SV=1	849	50548	1	543.313	1084.61	1084.61	-0.0015	1.9e-05	EIIDLVLDR		Cmpd 7021, AutoMSn(543.3130), 65.5 min (id=281474990554802)
4	1	TBA1C_HUMAN	Tubulin alpha-1C chain OS=Homo sapiens GN=TUBA1C PE=1 SV=1	849	50548	1	744.439	1486.86	1486.87	-0.0075	4.5e-05	LISQIVSSITASLR		Cmpd 9659, AutoMSn(744.4395), 84.7 min (id=281474990557440)
4	1	TBA1C_HUMAN	Tubulin alpha-1C chain OS=Homo sapiens GN=TUBA1C PE=1 SV=1	849	50548	1	744.44	1486.87	1486.87	-0.0069	1.9e-05	LISQIVSSITASLR		Cmpd 9693, AutoMSn(744.4397), 84.9 min (id=281474990557474)
4	1	TBA1C_HUMAN	Tubulin alpha-1C chain OS=Homo sapiens GN=TUBA1C PE=1 SV=1	849	50548	1	744.44	1486.87	1486.87	-0.0065	1.3e-05	LISQIVSSITASLR		Cmpd 9626, AutoMSn(744.4399), 84.6 min (id=281474990557407)
4	1	TBA1C_HUMAN	Tubulin alpha-1C chain OS=Homo sapiens GN=TUBA1C PE=1 SV=1	849	50548	1	744.441	1486.87	1486.87	-0.0054	9.7e-06	LISQIVSSITASLR		Cmpd 9748, AutoMSn(744.4405), 85.1 min (id=281474990557529)
4	1	TBA1C_HUMAN	Tubulin alpha-1C chain OS=Homo sapiens GN=TUBA1C PE=1 SV=1	849	50548	1	744.441	1486.87	1486.87	-0.0048	3.4e-06	LISQIVSSITASLR		Cmpd 9617, AutoMSn(744.4408), 84.5 min (id=281474990557398)
4	1	TBA1C_HUMAN	Tubulin alpha-1C chain OS=Homo sapiens GN=TUBA1C PE=1 SV=1	849	50548	1	496.631	1486.87	1486.87	-0.0019	4.9e-05	LISQIVSSITASLR		Cmpd 9676, AutoMSn(496.6306), 84.8 min (id=281474990557457)
4	1	TBA1C_HUMAN	Tubulin alpha-1C chain OS=Homo sapiens GN=TUBA1C PE=1 SV=1	849	50548	1	496.631	1486.87	1486.87	-0.0008	0.00022	LISQIVSSITASLR		Cmpd 9622, AutoMSn(496.6309), 84.6 min (id=281474990557403)
4	1	TBA1C_HUMAN	Tubulin alpha-1C chain OS=Homo sapiens GN=TUBA1C PE=1 SV=1	849	50548	1	496.632	1486.87	1486.87	0.0014	0.00011	LISQIVSSITASLR		Cmpd 9735, AutoMSn(496.6317), 85.1 min (id=281474990557516)
4	1	TBA1C_HUMAN	Tubulin alpha-1C chain OS=Homo sapiens GN=TUBA1C PE=1 SV=1	849	50548	1	799.888	1597.76	1597.76	0.0014	0.011	TIQFVDWCPTGFK		Cmpd 7220, AutoMSn(799.8879), 69.6 min (id=281474990555001)
4	1	TBA1C_HUMAN	Tubulin alpha-1C chain OS=Homo sapiens GN=TUBA1C PE=1 SV=1	849	50548	1	799.889	1597.76	1597.76	0.0025	0.0037	TIQFVDWCPTGFK		Cmpd 7238, AutoMSn(799.8885), 69.8 min (id=281474990555019)
4	1	TBA1C_HUMAN	Tubulin alpha-1C chain OS=Homo sapiens GN=TUBA1C PE=1 SV=1	849	50548	1	851.452	1700.89	1700.9	-0.0093	0.0013	AVFVDLEPTVIDEVR		Cmpd 8142, AutoMSn(851.4519), 77.3 min (id=281474990555923)
4	1	TBA1C_HUMAN	Tubulin alpha-1C chain OS=Homo sapiens GN=TUBA1C PE=1 SV=1	849	50548	1	851.453	1700.89	1700.9	-0.0071	0.0012	AVFVDLEPTVIDEVR		Cmpd 8132, AutoMSn(851.4530), 77.2 min (id=281474990555913)
4	1	TBA1C_HUMAN	Tubulin alpha-1C chain OS=Homo sapiens GN=TUBA1C PE=1 SV=1	849	50548	1	567.971	1700.89	1700.9	-0.0066	2.1e-05	AVFVDLEPTVIDEVR		Cmpd 8149, AutoMSn(567.9713), 77.3 min (id=281474990555930)
4	1	TBA1C_HUMAN	Tubulin alpha-1C chain OS=Homo sapiens GN=TUBA1C PE=1 SV=1	849	50548	1	851.456	1700.9	1700.9	-0.0016	0.016	AVFVDLEPTVIDEVR		Cmpd 8191, AutoMSn(851.4557), 77.5 min (id=281474990555972)
4	1	TBA1C_HUMAN	Tubulin alpha-1C chain OS=Homo sapiens GN=TUBA1C PE=1 SV=1	849	50548	1	851.456	1700.9	1700.9	-0.0003	0.00017	AVFVDLEPTVIDEVR		Cmpd 8086, AutoMSn(851.4564), 77.0 min (id=281474990555867)
4	1	TBA1C_HUMAN	Tubulin alpha-1C chain OS=Homo sapiens GN=TUBA1C PE=1 SV=1	849	50548	1	567.974	1700.9	1700.9	0.0009	4e-05	AVFVDLEPTVIDEVR		Cmpd 8099, AutoMSn(567.9738), 77.1 min (id=281474990555880)
4	1	TBA1C_HUMAN	Tubulin alpha-1C chain OS=Homo sapiens GN=TUBA1C PE=1 SV=1	849	50548	1	573.634	1717.88	1717.87	0.0043	0.81	NLDIERPTYTNLNR		Cmpd 893, AutoMSn(573.6336), 33.1 min (id=281474990548674)
4	1	TBA1C_HUMAN	Tubulin alpha-1C chain OS=Homo sapiens GN=TUBA1C PE=1 SV=1	849	50548	1	878.981	1755.95	1755.96	-0.0093	1.8	IHFPLATYAPVISAEK		Cmpd 6775, AutoMSn(878.9806), 60.5 min (id=281474990554556)
4	1	TBA1C_HUMAN	Tubulin alpha-1C chain OS=Homo sapiens GN=TUBA1C PE=1 SV=1	849	50548	1	586.325	1755.95	1755.96	-0.002	1.3e-05	IHFPLATYAPVISAEK		Cmpd 6773, AutoMSn(586.3253), 60.5 min (id=281474990554554)
4	1	TBA1C_HUMAN	Tubulin alpha-1C chain OS=Homo sapiens GN=TUBA1C PE=1 SV=1	849	50548	1	586.326	1755.95	1755.96	-0.0013	0.032	IHFPLATYAPVISAEK		Cmpd 6792, AutoMSn(586.3255), 61.0 min (id=281474990554573)
4	1	TBA1C_HUMAN	Tubulin alpha-1C chain OS=Homo sapiens GN=TUBA1C PE=1 SV=1	849	50548	1	586.326	1755.95	1755.96	-0.0013	0.0021	IHFPLATYAPVISAEK		Cmpd 6756, AutoMSn(586.3255), 60.3 min (id=281474990554537)
4	1	TBA1C_HUMAN	Tubulin alpha-1C chain OS=Homo sapiens GN=TUBA1C PE=1 SV=1	849	50548	1	586.326	1755.95	1755.96	-0.0013	0.00014	IHFPLATYAPVISAEK		Cmpd 6785, AutoMSn(586.3255), 60.8 min (id=281474990554566)
4	1	TBA1C_HUMAN	Tubulin alpha-1C chain OS=Homo sapiens GN=TUBA1C PE=1 SV=1	849	50548	1	912.991	1823.97	1823.98	-0.011	0.025	VGINYQPPTVVPGGDLAK		Cmpd 6405, AutoMSn(912.9909), 57.5 min (id=281474990554186)
4	1	TBA1C_HUMAN	Tubulin alpha-1C chain OS=Homo sapiens GN=TUBA1C PE=1 SV=1	849	50548	1	608.998	1823.97	1823.98	-0.0055	0.25	VGINYQPPTVVPGGDLAK		Cmpd 6389, AutoMSn(608.9982), 57.4 min (id=281474990554170)
4	1	TBA1C_HUMAN	Tubulin alpha-1C chain OS=Homo sapiens GN=TUBA1C PE=1 SV=1	849	50548	1	912.995	1823.98	1823.98	-0.0016	0.26	VGINYQPPTVVPGGDLAK		Cmpd 6363, AutoMSn(912.9955), 57.2 min (id=281474990554144)
4	1	TBA1C_HUMAN	Tubulin alpha-1C chain OS=Homo sapiens GN=TUBA1C PE=1 SV=1	849	50548	1	1004.45	2006.88	2006.89	-0.0094	0.0023	TIGGGDDSFNTFFSETGAGK		Cmpd 6920, AutoMSn(1004.4455), 63.6 min (id=281474990554701)
4	1	TBA1C_HUMAN	Tubulin alpha-1C chain OS=Homo sapiens GN=TUBA1C PE=1 SV=1	849	50548	1	1004.45	2006.88	2006.89	-0.0088	0.0016	TIGGGDDSFNTFFSETGAGK		Cmpd 6914, AutoMSn(1004.4458), 63.5 min (id=281474990554695)
4	1	TBA1C_HUMAN	Tubulin alpha-1C chain OS=Homo sapiens GN=TUBA1C PE=1 SV=1	849	50548	1	1004.45	2006.88	2006.89	-0.0074	0.0022	TIGGGDDSFNTFFSETGAGK		Cmpd 6911, AutoMSn(1004.4465), 63.5 min (id=281474990554692)
4	1	TBA1C_HUMAN	Tubulin alpha-1C chain OS=Homo sapiens GN=TUBA1C PE=1 SV=1	849	50548	1	669.969	2006.89	2006.89	0.0001	0.21	TIGGGDDSFNTFFSETGAGK		Cmpd 6918, AutoMSn(669.9692), 63.6 min (id=281474990554699)
4	1	TBA1C_HUMAN	Tubulin alpha-1C chain OS=Homo sapiens GN=TUBA1C PE=1 SV=1	849	50548	1	1039.87	2077.73	2077.74	-0.0085	0.00012	DYEEVGADSADGEDEGEEY		Cmpd 3629, AutoMSn(1039.8728), 45.1 min (id=281474990551410)
4	1	TBA1C_HUMAN	Tubulin alpha-1C chain OS=Homo sapiens GN=TUBA1C PE=1 SV=1	849	50548	1	1039.87	2077.73	2077.74	-0.0078	0.0011	DYEEVGADSADGEDEGEEY		Cmpd 3572, AutoMSn(1039.8732), 44.8 min (id=281474990551353)
4	1	TBA1C_HUMAN	Tubulin alpha-1C chain OS=Homo sapiens GN=TUBA1C PE=1 SV=1	849	50548	1	782.676	2345.01	2345.01	0.0002	0.0086	AFVHWYVGEGMEEGEFSEAR	Oxidation (M)	Cmpd 4762, AutoMSn(782.6760), 49.6 min (id=281474990552543)
4	1	TBA1C_HUMAN	Tubulin alpha-1C chain OS=Homo sapiens GN=TUBA1C PE=1 SV=1	849	50548	1	803.737	2408.19	2408.2	-0.013	0.0021	FDGALNVDLTEFQTNLVPYPR		Cmpd 11230, AutoMSn(803.7367), 92.1 min (id=281474990559011)
4	1	TBA1C_HUMAN	Tubulin alpha-1C chain OS=Homo sapiens GN=TUBA1C PE=1 SV=1	849	50548	1	803.739	2408.2	2408.2	-0.0055	0.00047	FDGALNVDLTEFQTNLVPYPR		Cmpd 11234, AutoMSn(803.7392), 92.1 min (id=281474990559015)
4	2	TBA1B_HUMAN	Tubulin alpha-1B chain OS=Homo sapiens GN=TUBA1B PE=1 SV=1	806	50804	1	543.312	1084.61	1084.61	-0.0032	0.00014	EIIDLVLDR		Cmpd 7035, AutoMSn(543.3121), 65.9 min (id=281474990554816)
4	2	TBA1B_HUMAN	Tubulin alpha-1B chain OS=Homo sapiens GN=TUBA1B PE=1 SV=1	806	50804	1	543.312	1084.61	1084.61	-0.0025	8.9e-06	EIIDLVLDR		Cmpd 7024, AutoMSn(543.3125), 65.6 min (id=281474990554805)
4	2	TBA1B_HUMAN	Tubulin alpha-1B chain OS=Homo sapiens GN=TUBA1B PE=1 SV=1	806	50804	1	543.313	1084.61	1084.61	-0.0022	1.8e-05	EIIDLVLDR		Cmpd 7009, AutoMSn(543.3126), 65.2 min (id=281474990554790)
4	2	TBA1B_HUMAN	Tubulin alpha-1B chain OS=Homo sapiens GN=TUBA1B PE=1 SV=1	806	50804	1	543.313	1084.61	1084.61	-0.0019	2.3e-05	EIIDLVLDR		Cmpd 7012, AutoMSn(543.3128), 65.3 min (id=281474990554793)
4	2	TBA1B_HUMAN	Tubulin alpha-1B chain OS=Homo sapiens GN=TUBA1B PE=1 SV=1	806	50804	1	543.313	1084.61	1084.61	-0.0015	1.9e-05	EIIDLVLDR		Cmpd 7015, AutoMSn(543.3129), 65.3 min (id=281474990554796)
4	2	TBA1B_HUMAN	Tubulin alpha-1B chain OS=Homo sapiens GN=TUBA1B PE=1 SV=1	806	50804	1	543.313	1084.61	1084.61	-0.0015	1.9e-05	EIIDLVLDR		Cmpd 7021, AutoMSn(543.3130), 65.5 min (id=281474990554802)
4	2	TBA1B_HUMAN	Tubulin alpha-1B chain OS=Homo sapiens GN=TUBA1B PE=1 SV=1	806	50804	1	744.439	1486.86	1486.87	-0.0075	4.5e-05	LISQIVSSITASLR		Cmpd 9659, AutoMSn(744.4395), 84.7 min (id=281474990557440)
4	2	TBA1B_HUMAN	Tubulin alpha-1B chain OS=Homo sapiens GN=TUBA1B PE=1 SV=1	806	50804	1	744.44	1486.87	1486.87	-0.0069	1.9e-05	LISQIVSSITASLR		Cmpd 9693, AutoMSn(744.4397), 84.9 min (id=281474990557474)
4	2	TBA1B_HUMAN	Tubulin alpha-1B chain OS=Homo sapiens GN=TUBA1B PE=1 SV=1	806	50804	1	744.44	1486.87	1486.87	-0.0065	1.3e-05	LISQIVSSITASLR		Cmpd 9626, AutoMSn(744.4399), 84.6 min (id=281474990557407)
4	2	TBA1B_HUMAN	Tubulin alpha-1B chain OS=Homo sapiens GN=TUBA1B PE=1 SV=1	806	50804	1	744.441	1486.87	1486.87	-0.0054	9.7e-06	LISQIVSSITASLR		Cmpd 9748, AutoMSn(744.4405), 85.1 min (id=281474990557529)
4	2	TBA1B_HUMAN	Tubulin alpha-1B chain OS=Homo sapiens GN=TUBA1B PE=1 SV=1	806	50804	1	744.441	1486.87	1486.87	-0.0048	3.4e-06	LISQIVSSITASLR		Cmpd 9617, AutoMSn(744.4408), 84.5 min (id=281474990557398)
4	2	TBA1B_HUMAN	Tubulin alpha-1B chain OS=Homo sapiens GN=TUBA1B PE=1 SV=1	806	50804	1	496.631	1486.87	1486.87	-0.0019	4.9e-05	LISQIVSSITASLR		Cmpd 9676, AutoMSn(496.6306), 84.8 min (id=281474990557457)
4	2	TBA1B_HUMAN	Tubulin alpha-1B chain OS=Homo sapiens GN=TUBA1B PE=1 SV=1	806	50804	1	496.631	1486.87	1486.87	-0.0008	0.00022	LISQIVSSITASLR		Cmpd 9622, AutoMSn(496.6309), 84.6 min (id=281474990557403)
4	2	TBA1B_HUMAN	Tubulin alpha-1B chain OS=Homo sapiens GN=TUBA1B PE=1 SV=1	806	50804	1	496.632	1486.87	1486.87	0.0014	0.00011	LISQIVSSITASLR		Cmpd 9735, AutoMSn(496.6317), 85.1 min (id=281474990557516)
4	2	TBA1B_HUMAN	Tubulin alpha-1B chain OS=Homo sapiens GN=TUBA1B PE=1 SV=1	806	50804	1	792.876	1583.74	1583.74	-0.0065	0.0046	SIQFVDWCPTGFK		Cmpd 7183, AutoMSn(792.8762), 68.8 min (id=281474990554964)
4	2	TBA1B_HUMAN	Tubulin alpha-1B chain OS=Homo sapiens GN=TUBA1B PE=1 SV=1	806	50804	1	792.876	1583.74	1583.74	-0.0061	0.011	SIQFVDWCPTGFK		Cmpd 7194, AutoMSn(792.8763), 69.0 min (id=281474990554975)
4	2	TBA1B_HUMAN	Tubulin alpha-1B chain OS=Homo sapiens GN=TUBA1B PE=1 SV=1	806	50804	1	792.878	1583.74	1583.74	-0.003	0.77	SIQFVDWCPTGFK		Cmpd 7203, AutoMSn(792.8779), 69.3 min (id=281474990554984)
4	2	TBA1B_HUMAN	Tubulin alpha-1B chain OS=Homo sapiens GN=TUBA1B PE=1 SV=1	806	50804	1	851.452	1700.89	1700.9	-0.0093	0.0013	AVFVDLEPTVIDEVR		Cmpd 8142, AutoMSn(851.4519), 77.3 min (id=281474990555923)
4	2	TBA1B_HUMAN	Tubulin alpha-1B chain OS=Homo sapiens GN=TUBA1B PE=1 SV=1	806	50804	1	851.453	1700.89	1700.9	-0.0071	0.0012	AVFVDLEPTVIDEVR		Cmpd 8132, AutoMSn(851.4530), 77.2 min (id=281474990555913)
4	2	TBA1B_HUMAN	Tubulin alpha-1B chain OS=Homo sapiens GN=TUBA1B PE=1 SV=1	806	50804	1	567.971	1700.89	1700.9	-0.0066	2.1e-05	AVFVDLEPTVIDEVR		Cmpd 8149, AutoMSn(567.9713), 77.3 min (id=281474990555930)
4	2	TBA1B_HUMAN	Tubulin alpha-1B chain OS=Homo sapiens GN=TUBA1B PE=1 SV=1	806	50804	1	851.456	1700.9	1700.9	-0.0016	0.016	AVFVDLEPTVIDEVR		Cmpd 8191, AutoMSn(851.4557), 77.5 min (id=281474990555972)
4	2	TBA1B_HUMAN	Tubulin alpha-1B chain OS=Homo sapiens GN=TUBA1B PE=1 SV=1	806	50804	1	851.456	1700.9	1700.9	-0.0003	0.00017	AVFVDLEPTVIDEVR		Cmpd 8086, AutoMSn(851.4564), 77.0 min (id=281474990555867)
4	2	TBA1B_HUMAN	Tubulin alpha-1B chain OS=Homo sapiens GN=TUBA1B PE=1 SV=1	806	50804	1	567.974	1700.9	1700.9	0.0009	4e-05	AVFVDLEPTVIDEVR		Cmpd 8099, AutoMSn(567.9738), 77.1 min (id=281474990555880)
4	2	TBA1B_HUMAN	Tubulin alpha-1B chain OS=Homo sapiens GN=TUBA1B PE=1 SV=1	806	50804	1	573.634	1717.88	1717.87	0.0043	0.81	NLDIERPTYTNLNR		Cmpd 893, AutoMSn(573.6336), 33.1 min (id=281474990548674)
4	2	TBA1B_HUMAN	Tubulin alpha-1B chain OS=Homo sapiens GN=TUBA1B PE=1 SV=1	806	50804	1	878.981	1755.95	1755.96	-0.0093	1.8	IHFPLATYAPVISAEK		Cmpd 6775, AutoMSn(878.9806), 60.5 min (id=281474990554556)
4	2	TBA1B_HUMAN	Tubulin alpha-1B chain OS=Homo sapiens GN=TUBA1B PE=1 SV=1	806	50804	1	586.325	1755.95	1755.96	-0.002	1.3e-05	IHFPLATYAPVISAEK		Cmpd 6773, AutoMSn(586.3253), 60.5 min (id=281474990554554)
4	2	TBA1B_HUMAN	Tubulin alpha-1B chain OS=Homo sapiens GN=TUBA1B PE=1 SV=1	806	50804	1	586.326	1755.95	1755.96	-0.0013	0.032	IHFPLATYAPVISAEK		Cmpd 6792, AutoMSn(586.3255), 61.0 min (id=281474990554573)
4	2	TBA1B_HUMAN	Tubulin alpha-1B chain OS=Homo sapiens GN=TUBA1B PE=1 SV=1	806	50804	1	586.326	1755.95	1755.96	-0.0013	0.0021	IHFPLATYAPVISAEK		Cmpd 6756, AutoMSn(586.3255), 60.3 min (id=281474990554537)
4	2	TBA1B_HUMAN	Tubulin alpha-1B chain OS=Homo sapiens GN=TUBA1B PE=1 SV=1	806	50804	1	586.326	1755.95	1755.96	-0.0013	0.00014	IHFPLATYAPVISAEK		Cmpd 6785, AutoMSn(586.3255), 60.8 min (id=281474990554566)
4	2	TBA1B_HUMAN	Tubulin alpha-1B chain OS=Homo sapiens GN=TUBA1B PE=1 SV=1	806	50804	1	912.991	1823.97	1823.98	-0.011	0.025	VGINYQPPTVVPGGDLAK		Cmpd 6405, AutoMSn(912.9909), 57.5 min (id=281474990554186)
4	2	TBA1B_HUMAN	Tubulin alpha-1B chain OS=Homo sapiens GN=TUBA1B PE=1 SV=1	806	50804	1	608.998	1823.97	1823.98	-0.0055	0.25	VGINYQPPTVVPGGDLAK		Cmpd 6389, AutoMSn(608.9982), 57.4 min (id=281474990554170)
4	2	TBA1B_HUMAN	Tubulin alpha-1B chain OS=Homo sapiens GN=TUBA1B PE=1 SV=1	806	50804	1	912.995	1823.98	1823.98	-0.0016	0.26	VGINYQPPTVVPGGDLAK		Cmpd 6363, AutoMSn(912.9955), 57.2 min (id=281474990554144)
4	2	TBA1B_HUMAN	Tubulin alpha-1B chain OS=Homo sapiens GN=TUBA1B PE=1 SV=1	806	50804	1	622.306	1863.9	1863.9	0.0003	3	AVCMLSNTTAIAEAWAR		Cmpd 7202, AutoMSn(622.3064), 69.2 min (id=281474990554983)
4	2	TBA1B_HUMAN	Tubulin alpha-1B chain OS=Homo sapiens GN=TUBA1B PE=1 SV=1	806	50804	1	1004.45	2006.88	2006.89	-0.0094	0.0023	TIGGGDDSFNTFFSETGAGK		Cmpd 6920, AutoMSn(1004.4455), 63.6 min (id=281474990554701)
4	2	TBA1B_HUMAN	Tubulin alpha-1B chain OS=Homo sapiens GN=TUBA1B PE=1 SV=1	806	50804	1	1004.45	2006.88	2006.89	-0.0088	0.0016	TIGGGDDSFNTFFSETGAGK		Cmpd 6914, AutoMSn(1004.4458), 63.5 min (id=281474990554695)
4	2	TBA1B_HUMAN	Tubulin alpha-1B chain OS=Homo sapiens GN=TUBA1B PE=1 SV=1	806	50804	1	1004.45	2006.88	2006.89	-0.0074	0.0022	TIGGGDDSFNTFFSETGAGK		Cmpd 6911, AutoMSn(1004.4465), 63.5 min (id=281474990554692)
4	2	TBA1B_HUMAN	Tubulin alpha-1B chain OS=Homo sapiens GN=TUBA1B PE=1 SV=1	806	50804	1	669.969	2006.89	2006.89	0.0001	0.21	TIGGGDDSFNTFFSETGAGK		Cmpd 6918, AutoMSn(669.9692), 63.6 min (id=281474990554699)
4	2	TBA1B_HUMAN	Tubulin alpha-1B chain OS=Homo sapiens GN=TUBA1B PE=1 SV=1	806	50804	1	782.676	2345.01	2345.01	0.0002	0.0086	AFVHWYVGEGMEEGEFSEAR	Oxidation (M)	Cmpd 4762, AutoMSn(782.6760), 49.6 min (id=281474990552543)
4	2	TBA1B_HUMAN	Tubulin alpha-1B chain OS=Homo sapiens GN=TUBA1B PE=1 SV=1	806	50804	1	803.737	2408.19	2408.2	-0.013	0.0021	FDGALNVDLTEFQTNLVPYPR		Cmpd 11230, AutoMSn(803.7367), 92.1 min (id=281474990559011)
4	2	TBA1B_HUMAN	Tubulin alpha-1B chain OS=Homo sapiens GN=TUBA1B PE=1 SV=1	806	50804	1	803.739	2408.2	2408.2	-0.0055	0.00047	FDGALNVDLTEFQTNLVPYPR		Cmpd 11234, AutoMSn(803.7392), 92.1 min (id=281474990559015)
4		TBA1A_HUMAN	Tubulin alpha-1A chain OS=Homo sapiens GN=TUBA1A PE=1 SV=1	544	50788	1	543.312	1084.61	1084.61	-0.0032	0.00014	EIIDLVLDR		Cmpd 7035, AutoMSn(543.3121), 65.9 min (id=281474990554816)
4		TBA1A_HUMAN	Tubulin alpha-1A chain OS=Homo sapiens GN=TUBA1A PE=1 SV=1	544	50788	1	543.312	1084.61	1084.61	-0.0025	8.9e-06	EIIDLVLDR		Cmpd 7024, AutoMSn(543.3125), 65.6 min (id=281474990554805)
4		TBA1A_HUMAN	Tubulin alpha-1A chain OS=Homo sapiens GN=TUBA1A PE=1 SV=1	544	50788	1	543.313	1084.61	1084.61	-0.0022	1.8e-05	EIIDLVLDR		Cmpd 7009, AutoMSn(543.3126), 65.2 min (id=281474990554790)
4		TBA1A_HUMAN	Tubulin alpha-1A chain OS=Homo sapiens GN=TUBA1A PE=1 SV=1	544	50788	1	543.313	1084.61	1084.61	-0.0019	2.3e-05	EIIDLVLDR		Cmpd 7012, AutoMSn(543.3128), 65.3 min (id=281474990554793)
4		TBA1A_HUMAN	Tubulin alpha-1A chain OS=Homo sapiens GN=TUBA1A PE=1 SV=1	544	50788	1	543.313	1084.61	1084.61	-0.0015	1.9e-05	EIIDLVLDR		Cmpd 7015, AutoMSn(543.3129), 65.3 min (id=281474990554796)
4		TBA1A_HUMAN	Tubulin alpha-1A chain OS=Homo sapiens GN=TUBA1A PE=1 SV=1	544	50788	1	543.313	1084.61	1084.61	-0.0015	1.9e-05	EIIDLVLDR		Cmpd 7021, AutoMSn(543.3130), 65.5 min (id=281474990554802)
4		TBA1A_HUMAN	Tubulin alpha-1A chain OS=Homo sapiens GN=TUBA1A PE=1 SV=1	544	50788	1	799.888	1597.76	1597.76	0.0014	0.011	TIQFVDWCPTGFK		Cmpd 7220, AutoMSn(799.8879), 69.6 min (id=281474990555001)
4		TBA1A_HUMAN	Tubulin alpha-1A chain OS=Homo sapiens GN=TUBA1A PE=1 SV=1	544	50788	1	799.889	1597.76	1597.76	0.0025	0.0037	TIQFVDWCPTGFK		Cmpd 7238, AutoMSn(799.8885), 69.8 min (id=281474990555019)
4		TBA1A_HUMAN	Tubulin alpha-1A chain OS=Homo sapiens GN=TUBA1A PE=1 SV=1	544	50788	1	851.452	1700.89	1700.9	-0.0093	0.0013	AVFVDLEPTVIDEVR		Cmpd 8142, AutoMSn(851.4519), 77.3 min (id=281474990555923)
4		TBA1A_HUMAN	Tubulin alpha-1A chain OS=Homo sapiens GN=TUBA1A PE=1 SV=1	544	50788	1	851.453	1700.89	1700.9	-0.0071	0.0012	AVFVDLEPTVIDEVR		Cmpd 8132, AutoMSn(851.4530), 77.2 min (id=281474990555913)
4		TBA1A_HUMAN	Tubulin alpha-1A chain OS=Homo sapiens GN=TUBA1A PE=1 SV=1	544	50788	1	567.971	1700.89	1700.9	-0.0066	2.1e-05	AVFVDLEPTVIDEVR		Cmpd 8149, AutoMSn(567.9713), 77.3 min (id=281474990555930)
4		TBA1A_HUMAN	Tubulin alpha-1A chain OS=Homo sapiens GN=TUBA1A PE=1 SV=1	544	50788	1	851.456	1700.9	1700.9	-0.0016	0.016	AVFVDLEPTVIDEVR		Cmpd 8191, AutoMSn(851.4557), 77.5 min (id=281474990555972)
4		TBA1A_HUMAN	Tubulin alpha-1A chain OS=Homo sapiens GN=TUBA1A PE=1 SV=1	544	50788	1	851.456	1700.9	1700.9	-0.0003	0.00017	AVFVDLEPTVIDEVR		Cmpd 8086, AutoMSn(851.4564), 77.0 min (id=281474990555867)
4		TBA1A_HUMAN	Tubulin alpha-1A chain OS=Homo sapiens GN=TUBA1A PE=1 SV=1	544	50788	1	567.974	1700.9	1700.9	0.0009	4e-05	AVFVDLEPTVIDEVR		Cmpd 8099, AutoMSn(567.9738), 77.1 min (id=281474990555880)
4		TBA1A_HUMAN	Tubulin alpha-1A chain OS=Homo sapiens GN=TUBA1A PE=1 SV=1	544	50788	1	573.634	1717.88	1717.87	0.0043	0.81	NLDIERPTYTNLNR		Cmpd 893, AutoMSn(573.6336), 33.1 min (id=281474990548674)
4		TBA1A_HUMAN	Tubulin alpha-1A chain OS=Homo sapiens GN=TUBA1A PE=1 SV=1	544	50788	1	878.981	1755.95	1755.96	-0.0093	1.8	IHFPLATYAPVISAEK		Cmpd 6775, AutoMSn(878.9806), 60.5 min (id=281474990554556)
4		TBA1A_HUMAN	Tubulin alpha-1A chain OS=Homo sapiens GN=TUBA1A PE=1 SV=1	544	50788	1	586.325	1755.95	1755.96	-0.002	1.3e-05	IHFPLATYAPVISAEK		Cmpd 6773, AutoMSn(586.3253), 60.5 min (id=281474990554554)
4		TBA1A_HUMAN	Tubulin alpha-1A chain OS=Homo sapiens GN=TUBA1A PE=1 SV=1	544	50788	1	586.326	1755.95	1755.96	-0.0013	0.032	IHFPLATYAPVISAEK		Cmpd 6792, AutoMSn(586.3255), 61.0 min (id=281474990554573)
4		TBA1A_HUMAN	Tubulin alpha-1A chain OS=Homo sapiens GN=TUBA1A PE=1 SV=1	544	50788	1	586.326	1755.95	1755.96	-0.0013	0.0021	IHFPLATYAPVISAEK		Cmpd 6756, AutoMSn(586.3255), 60.3 min (id=281474990554537)
4		TBA1A_HUMAN	Tubulin alpha-1A chain OS=Homo sapiens GN=TUBA1A PE=1 SV=1	544	50788	1	586.326	1755.95	1755.96	-0.0013	0.00014	IHFPLATYAPVISAEK		Cmpd 6785, AutoMSn(586.3255), 60.8 min (id=281474990554566)
4		TBA1A_HUMAN	Tubulin alpha-1A chain OS=Homo sapiens GN=TUBA1A PE=1 SV=1	544	50788	1	912.991	1823.97	1823.98	-0.011	0.025	VGINYQPPTVVPGGDLAK		Cmpd 6405, AutoMSn(912.9909), 57.5 min (id=281474990554186)
4		TBA1A_HUMAN	Tubulin alpha-1A chain OS=Homo sapiens GN=TUBA1A PE=1 SV=1	544	50788	1	608.998	1823.97	1823.98	-0.0055	0.25	VGINYQPPTVVPGGDLAK		Cmpd 6389, AutoMSn(608.9982), 57.4 min (id=281474990554170)
4		TBA1A_HUMAN	Tubulin alpha-1A chain OS=Homo sapiens GN=TUBA1A PE=1 SV=1	544	50788	1	912.995	1823.98	1823.98	-0.0016	0.26	VGINYQPPTVVPGGDLAK		Cmpd 6363, AutoMSn(912.9955), 57.2 min (id=281474990554144)
4		TBA1A_HUMAN	Tubulin alpha-1A chain OS=Homo sapiens GN=TUBA1A PE=1 SV=1	544	50788	1	622.306	1863.9	1863.9	0.0003	3	AVCMLSNTTAIAEAWAR		Cmpd 7202, AutoMSn(622.3064), 69.2 min (id=281474990554983)
4		TBA1A_HUMAN	Tubulin alpha-1A chain OS=Homo sapiens GN=TUBA1A PE=1 SV=1	544	50788	1	1004.45	2006.88	2006.89	-0.0094	0.0023	TIGGGDDSFNTFFSETGAGK		Cmpd 6920, AutoMSn(1004.4455), 63.6 min (id=281474990554701)
4		TBA1A_HUMAN	Tubulin alpha-1A chain OS=Homo sapiens GN=TUBA1A PE=1 SV=1	544	50788	1	1004.45	2006.88	2006.89	-0.0088	0.0016	TIGGGDDSFNTFFSETGAGK		Cmpd 6914, AutoMSn(1004.4458), 63.5 min (id=281474990554695)
4		TBA1A_HUMAN	Tubulin alpha-1A chain OS=Homo sapiens GN=TUBA1A PE=1 SV=1	544	50788	1	1004.45	2006.88	2006.89	-0.0074	0.0022	TIGGGDDSFNTFFSETGAGK		Cmpd 6911, AutoMSn(1004.4465), 63.5 min (id=281474990554692)
4		TBA1A_HUMAN	Tubulin alpha-1A chain OS=Homo sapiens GN=TUBA1A PE=1 SV=1	544	50788	1	669.969	2006.89	2006.89	0.0001	0.21	TIGGGDDSFNTFFSETGAGK		Cmpd 6918, AutoMSn(669.9692), 63.6 min (id=281474990554699)
4		TBA1A_HUMAN	Tubulin alpha-1A chain OS=Homo sapiens GN=TUBA1A PE=1 SV=1	544	50788	1	782.676	2345.01	2345.01	0.0002	0.0086	AFVHWYVGEGMEEGEFSEAR	Oxidation (M)	Cmpd 4762, AutoMSn(782.6760), 49.6 min (id=281474990552543)
4		TBA1A_HUMAN	Tubulin alpha-1A chain OS=Homo sapiens GN=TUBA1A PE=1 SV=1	544	50788	1	803.737	2408.19	2408.2	-0.013	0.0021	FDGALNVDLTEFQTNLVPYPR		Cmpd 11230, AutoMSn(803.7367), 92.1 min (id=281474990559011)
4		TBA1A_HUMAN	Tubulin alpha-1A chain OS=Homo sapiens GN=TUBA1A PE=1 SV=1	544	50788	1	803.739	2408.2	2408.2	-0.0055	0.00047	FDGALNVDLTEFQTNLVPYPR		Cmpd 11234, AutoMSn(803.7392), 92.1 min (id=281474990559015)
4		TBA4A_HUMAN	Tubulin alpha-4A chain OS=Homo sapiens GN=TUBA4A PE=1 SV=1	430	50634	1	744.439	1486.86	1486.87	-0.0075	4.5e-05	LISQIVSSITASLR		Cmpd 9659, AutoMSn(744.4395), 84.7 min (id=281474990557440)
4		TBA4A_HUMAN	Tubulin alpha-4A chain OS=Homo sapiens GN=TUBA4A PE=1 SV=1	430	50634	1	744.44	1486.87	1486.87	-0.0069	1.9e-05	LISQIVSSITASLR		Cmpd 9693, AutoMSn(744.4397), 84.9 min (id=281474990557474)
4		TBA4A_HUMAN	Tubulin alpha-4A chain OS=Homo sapiens GN=TUBA4A PE=1 SV=1	430	50634	1	744.44	1486.87	1486.87	-0.0065	1.3e-05	LISQIVSSITASLR		Cmpd 9626, AutoMSn(744.4399), 84.6 min (id=281474990557407)
4		TBA4A_HUMAN	Tubulin alpha-4A chain OS=Homo sapiens GN=TUBA4A PE=1 SV=1	430	50634	1	744.441	1486.87	1486.87	-0.0054	9.7e-06	LISQIVSSITASLR		Cmpd 9748, AutoMSn(744.4405), 85.1 min (id=281474990557529)
4		TBA4A_HUMAN	Tubulin alpha-4A chain OS=Homo sapiens GN=TUBA4A PE=1 SV=1	430	50634	1	744.441	1486.87	1486.87	-0.0048	3.4e-06	LISQIVSSITASLR		Cmpd 9617, AutoMSn(744.4408), 84.5 min (id=281474990557398)
4		TBA4A_HUMAN	Tubulin alpha-4A chain OS=Homo sapiens GN=TUBA4A PE=1 SV=1	430	50634	1	496.631	1486.87	1486.87	-0.0019	4.9e-05	LISQIVSSITASLR		Cmpd 9676, AutoMSn(496.6306), 84.8 min (id=281474990557457)
4		TBA4A_HUMAN	Tubulin alpha-4A chain OS=Homo sapiens GN=TUBA4A PE=1 SV=1	430	50634	1	496.631	1486.87	1486.87	-0.0008	0.00022	LISQIVSSITASLR		Cmpd 9622, AutoMSn(496.6309), 84.6 min (id=281474990557403)
4		TBA4A_HUMAN	Tubulin alpha-4A chain OS=Homo sapiens GN=TUBA4A PE=1 SV=1	430	50634	1	496.632	1486.87	1486.87	0.0014	0.00011	LISQIVSSITASLR		Cmpd 9735, AutoMSn(496.6317), 85.1 min (id=281474990557516)
4		TBA4A_HUMAN	Tubulin alpha-4A chain OS=Homo sapiens GN=TUBA4A PE=1 SV=1	430	50634	1	792.876	1583.74	1583.74	-0.0065	0.0046	SIQFVDWCPTGFK		Cmpd 7183, AutoMSn(792.8762), 68.8 min (id=281474990554964)
4		TBA4A_HUMAN	Tubulin alpha-4A chain OS=Homo sapiens GN=TUBA4A PE=1 SV=1	430	50634	1	792.876	1583.74	1583.74	-0.0061	0.011	SIQFVDWCPTGFK		Cmpd 7194, AutoMSn(792.8763), 69.0 min (id=281474990554975)
4		TBA4A_HUMAN	Tubulin alpha-4A chain OS=Homo sapiens GN=TUBA4A PE=1 SV=1	430	50634	1	792.878	1583.74	1583.74	-0.003	0.77	SIQFVDWCPTGFK		Cmpd 7203, AutoMSn(792.8779), 69.3 min (id=281474990554984)
4		TBA4A_HUMAN	Tubulin alpha-4A chain OS=Homo sapiens GN=TUBA4A PE=1 SV=1	430	50634	1	573.634	1717.88	1717.87	0.0043	0.81	NLDIERPTYTNLNR		Cmpd 893, AutoMSn(573.6336), 33.1 min (id=281474990548674)
4		TBA4A_HUMAN	Tubulin alpha-4A chain OS=Homo sapiens GN=TUBA4A PE=1 SV=1	430	50634	1	878.981	1755.95	1755.96	-0.0093	1.8	IHFPLATYAPVISAEK		Cmpd 6775, AutoMSn(878.9806), 60.5 min (id=281474990554556)
4		TBA4A_HUMAN	Tubulin alpha-4A chain OS=Homo sapiens GN=TUBA4A PE=1 SV=1	430	50634	1	586.325	1755.95	1755.96	-0.002	1.3e-05	IHFPLATYAPVISAEK		Cmpd 6773, AutoMSn(586.3253), 60.5 min (id=281474990554554)
4		TBA4A_HUMAN	Tubulin alpha-4A chain OS=Homo sapiens GN=TUBA4A PE=1 SV=1	430	50634	1	586.326	1755.95	1755.96	-0.0013	0.032	IHFPLATYAPVISAEK		Cmpd 6792, AutoMSn(586.3255), 61.0 min (id=281474990554573)
4		TBA4A_HUMAN	Tubulin alpha-4A chain OS=Homo sapiens GN=TUBA4A PE=1 SV=1	430	50634	1	586.326	1755.95	1755.96	-0.0013	0.0021	IHFPLATYAPVISAEK		Cmpd 6756, AutoMSn(586.3255), 60.3 min (id=281474990554537)
4		TBA4A_HUMAN	Tubulin alpha-4A chain OS=Homo sapiens GN=TUBA4A PE=1 SV=1	430	50634	1	586.326	1755.95	1755.96	-0.0013	0.00014	IHFPLATYAPVISAEK		Cmpd 6785, AutoMSn(586.3255), 60.8 min (id=281474990554566)
4		TBA4A_HUMAN	Tubulin alpha-4A chain OS=Homo sapiens GN=TUBA4A PE=1 SV=1	430	50634	1	912.991	1823.97	1823.98	-0.011	0.025	VGINYQPPTVVPGGDLAK		Cmpd 6405, AutoMSn(912.9909), 57.5 min (id=281474990554186)
4		TBA4A_HUMAN	Tubulin alpha-4A chain OS=Homo sapiens GN=TUBA4A PE=1 SV=1	430	50634	1	608.998	1823.97	1823.98	-0.0055	0.25	VGINYQPPTVVPGGDLAK		Cmpd 6389, AutoMSn(608.9982), 57.4 min (id=281474990554170)
4		TBA4A_HUMAN	Tubulin alpha-4A chain OS=Homo sapiens GN=TUBA4A PE=1 SV=1	430	50634	1	912.995	1823.98	1823.98	-0.0016	0.26	VGINYQPPTVVPGGDLAK		Cmpd 6363, AutoMSn(912.9955), 57.2 min (id=281474990554144)
4		TBA4A_HUMAN	Tubulin alpha-4A chain OS=Homo sapiens GN=TUBA4A PE=1 SV=1	430	50634	1	622.306	1863.9	1863.9	0.0003	3	AVCMLSNTTAIAEAWAR		Cmpd 7202, AutoMSn(622.3064), 69.2 min (id=281474990554983)
4		TBA4A_HUMAN	Tubulin alpha-4A chain OS=Homo sapiens GN=TUBA4A PE=1 SV=1	430	50634	1	782.676	2345.01	2345.01	0.0002	0.0086	AFVHWYVGEGMEEGEFSEAR	Oxidation (M)	Cmpd 4762, AutoMSn(782.6760), 49.6 min (id=281474990552543)
4		TBA4A_HUMAN	Tubulin alpha-4A chain OS=Homo sapiens GN=TUBA4A PE=1 SV=1	430	50634	1	803.737	2408.19	2408.2	-0.013	0.0021	FDGALNVDLTEFQTNLVPYPR		Cmpd 11230, AutoMSn(803.7367), 92.1 min (id=281474990559011)
4		TBA4A_HUMAN	Tubulin alpha-4A chain OS=Homo sapiens GN=TUBA4A PE=1 SV=1	430	50634	1	803.739	2408.2	2408.2	-0.0055	0.00047	FDGALNVDLTEFQTNLVPYPR		Cmpd 11234, AutoMSn(803.7392), 92.1 min (id=281474990559015)
4		TBA8_HUMAN	Tubulin alpha-8 chain OS=Homo sapiens GN=TUBA8 PE=1 SV=1	351	50746	1	744.439	1486.86	1486.87	-0.0075	4.5e-05	LISQIVSSITASLR		Cmpd 9659, AutoMSn(744.4395), 84.7 min (id=281474990557440)
4		TBA8_HUMAN	Tubulin alpha-8 chain OS=Homo sapiens GN=TUBA8 PE=1 SV=1	351	50746	1	744.44	1486.87	1486.87	-0.0069	1.9e-05	LISQIVSSITASLR		Cmpd 9693, AutoMSn(744.4397), 84.9 min (id=281474990557474)
4		TBA8_HUMAN	Tubulin alpha-8 chain OS=Homo sapiens GN=TUBA8 PE=1 SV=1	351	50746	1	744.44	1486.87	1486.87	-0.0065	1.3e-05	LISQIVSSITASLR		Cmpd 9626, AutoMSn(744.4399), 84.6 min (id=281474990557407)
4		TBA8_HUMAN	Tubulin alpha-8 chain OS=Homo sapiens GN=TUBA8 PE=1 SV=1	351	50746	1	744.441	1486.87	1486.87	-0.0054	9.7e-06	LISQIVSSITASLR		Cmpd 9748, AutoMSn(744.4405), 85.1 min (id=281474990557529)
4		TBA8_HUMAN	Tubulin alpha-8 chain OS=Homo sapiens GN=TUBA8 PE=1 SV=1	351	50746	1	744.441	1486.87	1486.87	-0.0048	3.4e-06	LISQIVSSITASLR		Cmpd 9617, AutoMSn(744.4408), 84.5 min (id=281474990557398)
4		TBA8_HUMAN	Tubulin alpha-8 chain OS=Homo sapiens GN=TUBA8 PE=1 SV=1	351	50746	1	496.631	1486.87	1486.87	-0.0019	4.9e-05	LISQIVSSITASLR		Cmpd 9676, AutoMSn(496.6306), 84.8 min (id=281474990557457)
4		TBA8_HUMAN	Tubulin alpha-8 chain OS=Homo sapiens GN=TUBA8 PE=1 SV=1	351	50746	1	496.631	1486.87	1486.87	-0.0008	0.00022	LISQIVSSITASLR		Cmpd 9622, AutoMSn(496.6309), 84.6 min (id=281474990557403)
4		TBA8_HUMAN	Tubulin alpha-8 chain OS=Homo sapiens GN=TUBA8 PE=1 SV=1	351	50746	1	496.632	1486.87	1486.87	0.0014	0.00011	LISQIVSSITASLR		Cmpd 9735, AutoMSn(496.6317), 85.1 min (id=281474990557516)
4		TBA8_HUMAN	Tubulin alpha-8 chain OS=Homo sapiens GN=TUBA8 PE=1 SV=1	351	50746	1	799.888	1597.76	1597.76	0.0014	0.011	TIQFVDWCPTGFK		Cmpd 7220, AutoMSn(799.8879), 69.6 min (id=281474990555001)
4		TBA8_HUMAN	Tubulin alpha-8 chain OS=Homo sapiens GN=TUBA8 PE=1 SV=1	351	50746	1	799.889	1597.76	1597.76	0.0025	0.0037	TIQFVDWCPTGFK		Cmpd 7238, AutoMSn(799.8885), 69.8 min (id=281474990555019)
4		TBA8_HUMAN	Tubulin alpha-8 chain OS=Homo sapiens GN=TUBA8 PE=1 SV=1	351	50746	1	573.634	1717.88	1717.87	0.0043	0.81	NLDIERPTYTNLNR		Cmpd 893, AutoMSn(573.6336), 33.1 min (id=281474990548674)
4		TBA8_HUMAN	Tubulin alpha-8 chain OS=Homo sapiens GN=TUBA8 PE=1 SV=1	351	50746	1	912.991	1823.97	1823.98	-0.011	0.025	VGINYQPPTVVPGGDLAK		Cmpd 6405, AutoMSn(912.9909), 57.5 min (id=281474990554186)
4		TBA8_HUMAN	Tubulin alpha-8 chain OS=Homo sapiens GN=TUBA8 PE=1 SV=1	351	50746	1	608.998	1823.97	1823.98	-0.0055	0.25	VGINYQPPTVVPGGDLAK		Cmpd 6389, AutoMSn(608.9982), 57.4 min (id=281474990554170)
4		TBA8_HUMAN	Tubulin alpha-8 chain OS=Homo sapiens GN=TUBA8 PE=1 SV=1	351	50746	1	912.995	1823.98	1823.98	-0.0016	0.26	VGINYQPPTVVPGGDLAK		Cmpd 6363, AutoMSn(912.9955), 57.2 min (id=281474990554144)
4		TBA8_HUMAN	Tubulin alpha-8 chain OS=Homo sapiens GN=TUBA8 PE=1 SV=1	351	50746	1	622.306	1863.9	1863.9	0.0003	3	AVCMLSNTTAIAEAWAR		Cmpd 7202, AutoMSn(622.3064), 69.2 min (id=281474990554983)
4		TBA8_HUMAN	Tubulin alpha-8 chain OS=Homo sapiens GN=TUBA8 PE=1 SV=1	351	50746	1	782.676	2345.01	2345.01	0.0002	0.0086	AFVHWYVGEGMEEGEFSEAR	Oxidation (M)	Cmpd 4762, AutoMSn(782.6760), 49.6 min (id=281474990552543)
4		TBA8_HUMAN	Tubulin alpha-8 chain OS=Homo sapiens GN=TUBA8 PE=1 SV=1	351	50746	1	803.737	2408.19	2408.2	-0.013	0.0021	FDGALNVDLTEFQTNLVPYPR		Cmpd 11230, AutoMSn(803.7367), 92.1 min (id=281474990559011)
4		TBA8_HUMAN	Tubulin alpha-8 chain OS=Homo sapiens GN=TUBA8 PE=1 SV=1	351	50746	1	803.739	2408.2	2408.2	-0.0055	0.00047	FDGALNVDLTEFQTNLVPYPR		Cmpd 11234, AutoMSn(803.7392), 92.1 min (id=281474990559015)
4		TBA4B_HUMAN	Putative tubulin-like protein alpha-4B OS=Homo sapiens GN=TUBA4B PE=5 SV=2	286	27819	1	744.439	1486.86	1486.87	-0.0075	4.5e-05	LISQIVSSITASLR		Cmpd 9659, AutoMSn(744.4395), 84.7 min (id=281474990557440)
4		TBA4B_HUMAN	Putative tubulin-like protein alpha-4B OS=Homo sapiens GN=TUBA4B PE=5 SV=2	286	27819	1	744.44	1486.87	1486.87	-0.0069	1.9e-05	LISQIVSSITASLR		Cmpd 9693, AutoMSn(744.4397), 84.9 min (id=281474990557474)
4		TBA4B_HUMAN	Putative tubulin-like protein alpha-4B OS=Homo sapiens GN=TUBA4B PE=5 SV=2	286	27819	1	744.44	1486.87	1486.87	-0.0065	1.3e-05	LISQIVSSITASLR		Cmpd 9626, AutoMSn(744.4399), 84.6 min (id=281474990557407)
4		TBA4B_HUMAN	Putative tubulin-like protein alpha-4B OS=Homo sapiens GN=TUBA4B PE=5 SV=2	286	27819	1	744.441	1486.87	1486.87	-0.0054	9.7e-06	LISQIVSSITASLR		Cmpd 9748, AutoMSn(744.4405), 85.1 min (id=281474990557529)
4		TBA4B_HUMAN	Putative tubulin-like protein alpha-4B OS=Homo sapiens GN=TUBA4B PE=5 SV=2	286	27819	1	744.441	1486.87	1486.87	-0.0048	3.4e-06	LISQIVSSITASLR		Cmpd 9617, AutoMSn(744.4408), 84.5 min (id=281474990557398)
4		TBA4B_HUMAN	Putative tubulin-like protein alpha-4B OS=Homo sapiens GN=TUBA4B PE=5 SV=2	286	27819	1	496.631	1486.87	1486.87	-0.0019	4.9e-05	LISQIVSSITASLR		Cmpd 9676, AutoMSn(496.6306), 84.8 min (id=281474990557457)
4		TBA4B_HUMAN	Putative tubulin-like protein alpha-4B OS=Homo sapiens GN=TUBA4B PE=5 SV=2	286	27819	1	496.631	1486.87	1486.87	-0.0008	0.00022	LISQIVSSITASLR		Cmpd 9622, AutoMSn(496.6309), 84.6 min (id=281474990557403)
4		TBA4B_HUMAN	Putative tubulin-like protein alpha-4B OS=Homo sapiens GN=TUBA4B PE=5 SV=2	286	27819	1	496.632	1486.87	1486.87	0.0014	0.00011	LISQIVSSITASLR		Cmpd 9735, AutoMSn(496.6317), 85.1 min (id=281474990557516)
4		TBA3C_HUMAN	Tubulin alpha-3C/D chain OS=Homo sapiens GN=TUBA3C PE=1 SV=3	209	50612	1	799.888	1597.76	1597.76	0.0014	0.011	TIQFVDWCPTGFK		Cmpd 7220, AutoMSn(799.8879), 69.6 min (id=281474990555001)
4		TBA3C_HUMAN	Tubulin alpha-3C/D chain OS=Homo sapiens GN=TUBA3C PE=1 SV=3	209	50612	1	799.889	1597.76	1597.76	0.0025	0.0037	TIQFVDWCPTGFK		Cmpd 7238, AutoMSn(799.8885), 69.8 min (id=281474990555019)
4		TBA3C_HUMAN	Tubulin alpha-3C/D chain OS=Homo sapiens GN=TUBA3C PE=1 SV=3	209	50612	1	573.634	1717.88	1717.87	0.0043	0.81	NLDIERPTYTNLNR		Cmpd 893, AutoMSn(573.6336), 33.1 min (id=281474990548674)
4		TBA3C_HUMAN	Tubulin alpha-3C/D chain OS=Homo sapiens GN=TUBA3C PE=1 SV=3	209	50612	1	878.981	1755.95	1755.96	-0.0093	1.8	IHFPLATYAPVISAEK		Cmpd 6775, AutoMSn(878.9806), 60.5 min (id=281474990554556)
4		TBA3C_HUMAN	Tubulin alpha-3C/D chain OS=Homo sapiens GN=TUBA3C PE=1 SV=3	209	50612	1	586.325	1755.95	1755.96	-0.002	1.3e-05	IHFPLATYAPVISAEK		Cmpd 6773, AutoMSn(586.3253), 60.5 min (id=281474990554554)
4		TBA3C_HUMAN	Tubulin alpha-3C/D chain OS=Homo sapiens GN=TUBA3C PE=1 SV=3	209	50612	1	586.326	1755.95	1755.96	-0.0013	0.032	IHFPLATYAPVISAEK		Cmpd 6792, AutoMSn(586.3255), 61.0 min (id=281474990554573)
4		TBA3C_HUMAN	Tubulin alpha-3C/D chain OS=Homo sapiens GN=TUBA3C PE=1 SV=3	209	50612	1	586.326	1755.95	1755.96	-0.0013	0.0021	IHFPLATYAPVISAEK		Cmpd 6756, AutoMSn(586.3255), 60.3 min (id=281474990554537)
4		TBA3C_HUMAN	Tubulin alpha-3C/D chain OS=Homo sapiens GN=TUBA3C PE=1 SV=3	209	50612	1	586.326	1755.95	1755.96	-0.0013	0.00014	IHFPLATYAPVISAEK		Cmpd 6785, AutoMSn(586.3255), 60.8 min (id=281474990554566)
4		TBA3C_HUMAN	Tubulin alpha-3C/D chain OS=Homo sapiens GN=TUBA3C PE=1 SV=3	209	50612	1	912.991	1823.97	1823.98	-0.011	0.025	VGINYQPPTVVPGGDLAK		Cmpd 6405, AutoMSn(912.9909), 57.5 min (id=281474990554186)
4		TBA3C_HUMAN	Tubulin alpha-3C/D chain OS=Homo sapiens GN=TUBA3C PE=1 SV=3	209	50612	1	608.998	1823.97	1823.98	-0.0055	0.25	VGINYQPPTVVPGGDLAK		Cmpd 6389, AutoMSn(608.9982), 57.4 min (id=281474990554170)
4		TBA3C_HUMAN	Tubulin alpha-3C/D chain OS=Homo sapiens GN=TUBA3C PE=1 SV=3	209	50612	1	912.995	1823.98	1823.98	-0.0016	0.26	VGINYQPPTVVPGGDLAK		Cmpd 6363, AutoMSn(912.9955), 57.2 min (id=281474990554144)
4		TBA3C_HUMAN	Tubulin alpha-3C/D chain OS=Homo sapiens GN=TUBA3C PE=1 SV=3	209	50612	1	622.306	1863.9	1863.9	0.0003	3	AVCMLSNTTAIAEAWAR		Cmpd 7202, AutoMSn(622.3064), 69.2 min (id=281474990554983)
4		TBA3C_HUMAN	Tubulin alpha-3C/D chain OS=Homo sapiens GN=TUBA3C PE=1 SV=3	209	50612	1	1004.45	2006.88	2006.89	-0.0094	0.0023	TIGGGDDSFNTFFSETGAGK		Cmpd 6920, AutoMSn(1004.4455), 63.6 min (id=281474990554701)
4		TBA3C_HUMAN	Tubulin alpha-3C/D chain OS=Homo sapiens GN=TUBA3C PE=1 SV=3	209	50612	1	1004.45	2006.88	2006.89	-0.0088	0.0016	TIGGGDDSFNTFFSETGAGK		Cmpd 6914, AutoMSn(1004.4458), 63.5 min (id=281474990554695)
4		TBA3C_HUMAN	Tubulin alpha-3C/D chain OS=Homo sapiens GN=TUBA3C PE=1 SV=3	209	50612	1	1004.45	2006.88	2006.89	-0.0074	0.0022	TIGGGDDSFNTFFSETGAGK		Cmpd 6911, AutoMSn(1004.4465), 63.5 min (id=281474990554692)
4		TBA3C_HUMAN	Tubulin alpha-3C/D chain OS=Homo sapiens GN=TUBA3C PE=1 SV=3	209	50612	1	669.969	2006.89	2006.89	0.0001	0.21	TIGGGDDSFNTFFSETGAGK		Cmpd 6918, AutoMSn(669.9692), 63.6 min (id=281474990554699)
4		TBA3C_HUMAN	Tubulin alpha-3C/D chain OS=Homo sapiens GN=TUBA3C PE=1 SV=3	209	50612	1	782.676	2345.01	2345.01	0.0002	0.0086	AFVHWYVGEGMEEGEFSEAR	Oxidation (M)	Cmpd 4762, AutoMSn(782.6760), 49.6 min (id=281474990552543)
4		TBA3C_HUMAN	Tubulin alpha-3C/D chain OS=Homo sapiens GN=TUBA3C PE=1 SV=3	209	50612	1	803.737	2408.19	2408.2	-0.013	0.0021	FDGALNVDLTEFQTNLVPYPR		Cmpd 11230, AutoMSn(803.7367), 92.1 min (id=281474990559011)
4		TBA3C_HUMAN	Tubulin alpha-3C/D chain OS=Homo sapiens GN=TUBA3C PE=1 SV=3	209	50612	1	803.739	2408.2	2408.2	-0.0055	0.00047	FDGALNVDLTEFQTNLVPYPR		Cmpd 11234, AutoMSn(803.7392), 92.1 min (id=281474990559015)
4		TBA3E_HUMAN	Tubulin alpha-3E chain OS=Homo sapiens GN=TUBA3E PE=1 SV=2	202	50568	1	799.888	1597.76	1597.76	0.0014	0.011	TIQFVDWCPTGFK		Cmpd 7220, AutoMSn(799.8879), 69.6 min (id=281474990555001)
4		TBA3E_HUMAN	Tubulin alpha-3E chain OS=Homo sapiens GN=TUBA3E PE=1 SV=2	202	50568	1	799.889	1597.76	1597.76	0.0025	0.0037	TIQFVDWCPTGFK		Cmpd 7238, AutoMSn(799.8885), 69.8 min (id=281474990555019)
4		TBA3E_HUMAN	Tubulin alpha-3E chain OS=Homo sapiens GN=TUBA3E PE=1 SV=2	202	50568	1	573.634	1717.88	1717.87	0.0043	0.81	NLDIERPTYTNLNR		Cmpd 893, AutoMSn(573.6336), 33.1 min (id=281474990548674)
4		TBA3E_HUMAN	Tubulin alpha-3E chain OS=Homo sapiens GN=TUBA3E PE=1 SV=2	202	50568	1	878.981	1755.95	1755.96	-0.0093	1.8	IHFPLATYAPVISAEK		Cmpd 6775, AutoMSn(878.9806), 60.5 min (id=281474990554556)
4		TBA3E_HUMAN	Tubulin alpha-3E chain OS=Homo sapiens GN=TUBA3E PE=1 SV=2	202	50568	1	586.325	1755.95	1755.96	-0.002	1.3e-05	IHFPLATYAPVISAEK		Cmpd 6773, AutoMSn(586.3253), 60.5 min (id=281474990554554)
4		TBA3E_HUMAN	Tubulin alpha-3E chain OS=Homo sapiens GN=TUBA3E PE=1 SV=2	202	50568	1	586.326	1755.95	1755.96	-0.0013	0.032	IHFPLATYAPVISAEK		Cmpd 6792, AutoMSn(586.3255), 61.0 min (id=281474990554573)
4		TBA3E_HUMAN	Tubulin alpha-3E chain OS=Homo sapiens GN=TUBA3E PE=1 SV=2	202	50568	1	586.326	1755.95	1755.96	-0.0013	0.0021	IHFPLATYAPVISAEK		Cmpd 6756, AutoMSn(586.3255), 60.3 min (id=281474990554537)
4		TBA3E_HUMAN	Tubulin alpha-3E chain OS=Homo sapiens GN=TUBA3E PE=1 SV=2	202	50568	1	586.326	1755.95	1755.96	-0.0013	0.00014	IHFPLATYAPVISAEK		Cmpd 6785, AutoMSn(586.3255), 60.8 min (id=281474990554566)
4		TBA3E_HUMAN	Tubulin alpha-3E chain OS=Homo sapiens GN=TUBA3E PE=1 SV=2	202	50568	1	912.991	1823.97	1823.98	-0.011	0.025	VGINYQPPTVVPGGDLAK		Cmpd 6405, AutoMSn(912.9909), 57.5 min (id=281474990554186)
4		TBA3E_HUMAN	Tubulin alpha-3E chain OS=Homo sapiens GN=TUBA3E PE=1 SV=2	202	50568	1	608.998	1823.97	1823.98	-0.0055	0.25	VGINYQPPTVVPGGDLAK		Cmpd 6389, AutoMSn(608.9982), 57.4 min (id=281474990554170)
4		TBA3E_HUMAN	Tubulin alpha-3E chain OS=Homo sapiens GN=TUBA3E PE=1 SV=2	202	50568	1	912.995	1823.98	1823.98	-0.0016	0.26	VGINYQPPTVVPGGDLAK		Cmpd 6363, AutoMSn(912.9955), 57.2 min (id=281474990554144)
4		TBA3E_HUMAN	Tubulin alpha-3E chain OS=Homo sapiens GN=TUBA3E PE=1 SV=2	202	50568	1	622.306	1863.9	1863.9	0.0003	3	AVCMLSNTTAIAEAWAR		Cmpd 7202, AutoMSn(622.3064), 69.2 min (id=281474990554983)
4		TBA3E_HUMAN	Tubulin alpha-3E chain OS=Homo sapiens GN=TUBA3E PE=1 SV=2	202	50568	1	1004.45	2006.88	2006.89	-0.0094	0.0023	TIGGGDDSFNTFFSETGAGK		Cmpd 6920, AutoMSn(1004.4455), 63.6 min (id=281474990554701)
4		TBA3E_HUMAN	Tubulin alpha-3E chain OS=Homo sapiens GN=TUBA3E PE=1 SV=2	202	50568	1	1004.45	2006.88	2006.89	-0.0088	0.0016	TIGGGDDSFNTFFSETGAGK		Cmpd 6914, AutoMSn(1004.4458), 63.5 min (id=281474990554695)
4		TBA3E_HUMAN	Tubulin alpha-3E chain OS=Homo sapiens GN=TUBA3E PE=1 SV=2	202	50568	1	1004.45	2006.88	2006.89	-0.0074	0.0022	TIGGGDDSFNTFFSETGAGK		Cmpd 6911, AutoMSn(1004.4465), 63.5 min (id=281474990554692)
4		TBA3E_HUMAN	Tubulin alpha-3E chain OS=Homo sapiens GN=TUBA3E PE=1 SV=2	202	50568	1	669.969	2006.89	2006.89	0.0001	0.21	TIGGGDDSFNTFFSETGAGK		Cmpd 6918, AutoMSn(669.9692), 63.6 min (id=281474990554699)
4		TBA3E_HUMAN	Tubulin alpha-3E chain OS=Homo sapiens GN=TUBA3E PE=1 SV=2	202	50568	1	803.737	2408.19	2408.2	-0.013	0.0021	FDGALNVDLTEFQTNLVPYPR		Cmpd 11230, AutoMSn(803.7367), 92.1 min (id=281474990559011)
4		TBA3E_HUMAN	Tubulin alpha-3E chain OS=Homo sapiens GN=TUBA3E PE=1 SV=2	202	50568	1	803.739	2408.2	2408.2	-0.0055	0.00047	FDGALNVDLTEFQTNLVPYPR		Cmpd 11234, AutoMSn(803.7392), 92.1 min (id=281474990559015)
5	1	K1C10_HUMAN	Keratin, type I cytoskeletal 10 OS=Homo sapiens GN=KRT10 PE=1 SV=6	614	59020	1	854.388	1706.76	1706.76	-0.0037	4.1e-08	GSLGGGFSSGGFSGGSFSR		Cmpd 3402, AutoMSn(854.3879), 44.1 min (id=281474990551183)
5	1	K1C10_HUMAN	Keratin, type I cytoskeletal 10 OS=Homo sapiens GN=KRT10 PE=1 SV=6	614	59020	1	854.391	1706.77	1706.76	0.002	1.7e-08	GSLGGGFSSGGFSGGSFSR		Cmpd 3334, AutoMSn(854.3908), 43.9 min (id=281474990551115)
5	1	K1C10_HUMAN	Keratin, type I cytoskeletal 10 OS=Homo sapiens GN=KRT10 PE=1 SV=6	614	59020	1	854.396	1706.78	1706.76	0.0117	0.0053	GSLGGGFSSGGFSGGSFSR		Cmpd 3264, AutoMSn(854.3955), 43.6 min (id=281474990551045)
5	1	K1C10_HUMAN	Keratin, type I cytoskeletal 10 OS=Homo sapiens GN=KRT10 PE=1 SV=6	614	59020	1	998.984	1995.95	1995.96	-0.0113	0.024	ELTTEIDNNIEQISSYK		Cmpd 6837, AutoMSn(998.9835), 62.0 min (id=281474990554618)
5	1	K1C10_HUMAN	Keratin, type I cytoskeletal 10 OS=Homo sapiens GN=KRT10 PE=1 SV=6	614	59020	1	1041.98	2081.94	2081.96	-0.0202	2.2e-09	AETECQNTEYQQLLDIK		Cmpd 5382, AutoMSn(1041.9759), 52.1 min (id=281474990553163)
5	1	K1C10_HUMAN	Keratin, type I cytoskeletal 10 OS=Homo sapiens GN=KRT10 PE=1 SV=6	614	59020	1	694.989	2081.95	2081.96	-0.0114	2.1e-06	AETECQNTEYQQLLDIK		Cmpd 5384, AutoMSn(694.9893), 52.1 min (id=281474990553165)
5	1	K1C10_HUMAN	Keratin, type I cytoskeletal 10 OS=Homo sapiens GN=KRT10 PE=1 SV=6	614	59020	1	694.992	2081.95	2081.96	-0.0037	0.025	AETECQNTEYQQLLDIK		Cmpd 5451, AutoMSn(694.9919), 52.4 min (id=281474990553232)
5	1	K1C10_HUMAN	Keratin, type I cytoskeletal 10 OS=Homo sapiens GN=KRT10 PE=1 SV=6	614	59020	1	1056.51	2111	2111.03	-0.0301	1.9e-06	ADLEMQIESLTEELAYLK	Oxidation (M)	Cmpd 12365, AutoMSn(1056.5094), 97.7 min (id=281474990560146)
5	1	K1C10_HUMAN	Keratin, type I cytoskeletal 10 OS=Homo sapiens GN=KRT10 PE=1 SV=6	614	59020	1	1056.51	2111.01	2111.03	-0.0255	2.1e-06	ADLEMQIESLTEELAYLK	Oxidation (M)	Cmpd 12385, AutoMSn(1056.5118), 97.8 min (id=281474990560166)
5	1	K1C10_HUMAN	Keratin, type I cytoskeletal 10 OS=Homo sapiens GN=KRT10 PE=1 SV=6	614	59020	1	1056.51	2111.01	2111.03	-0.0223	4.6e-05	ADLEMQIESLTEELAYLK	Oxidation (M)	Cmpd 12353, AutoMSn(1056.5133), 97.7 min (id=281474990560134)
5	1	K1C10_HUMAN	Keratin, type I cytoskeletal 10 OS=Homo sapiens GN=KRT10 PE=1 SV=6	614	59020	1	704.679	2111.01	2111.03	-0.02	0.00075	ADLEMQIESLTEELAYLK	Oxidation (M)	Cmpd 12327, AutoMSn(704.6787), 97.5 min (id=281474990560108)
5	1	K1C10_HUMAN	Keratin, type I cytoskeletal 10 OS=Homo sapiens GN=KRT10 PE=1 SV=6	614	59020	1	1056.52	2111.02	2111.03	-0.0172	0.00012	ADLEMQIESLTEELAYLK	Oxidation (M)	Cmpd 12398, AutoMSn(1056.5158), 97.9 min (id=281474990560179)
5	1	K1C10_HUMAN	Keratin, type I cytoskeletal 10 OS=Homo sapiens GN=KRT10 PE=1 SV=6	614	59020	1	1056.52	2111.02	2111.03	-0.0157	0.0004	ADLEMQIESLTEELAYLK	Oxidation (M)	Cmpd 12346, AutoMSn(1056.5167), 97.6 min (id=281474990560127)
5	1	K1C10_HUMAN	Keratin, type I cytoskeletal 10 OS=Homo sapiens GN=KRT10 PE=1 SV=6	614	59020	1	1056.52	2111.02	2111.03	-0.0155	2.1e-05	ADLEMQIESLTEELAYLK	Oxidation (M)	Cmpd 12339, AutoMSn(1056.5167), 97.6 min (id=281474990560120)
5	1	K1C10_HUMAN	Keratin, type I cytoskeletal 10 OS=Homo sapiens GN=KRT10 PE=1 SV=6	614	59020	1	1056.52	2111.02	2111.03	-0.0142	0.0033	ADLEMQIESLTEELAYLK	Oxidation (M)	Cmpd 12409, AutoMSn(1056.5173), 97.9 min (id=281474990560190)
5	1	K1C10_HUMAN	Keratin, type I cytoskeletal 10 OS=Homo sapiens GN=KRT10 PE=1 SV=6	614	59020	1	704.681	2111.02	2111.03	-0.014	0.00031	ADLEMQIESLTEELAYLK	Oxidation (M)	Cmpd 12333, AutoMSn(704.6807), 97.6 min (id=281474990560114)
5	1	K1C10_HUMAN	Keratin, type I cytoskeletal 10 OS=Homo sapiens GN=KRT10 PE=1 SV=6	614	59020	1	704.682	2111.02	2111.03	-0.0094	6.1e-05	ADLEMQIESLTEELAYLK	Oxidation (M)	Cmpd 12407, AutoMSn(704.6822), 97.9 min (id=281474990560188)
5	1	K1C10_HUMAN	Keratin, type I cytoskeletal 10 OS=Homo sapiens GN=KRT10 PE=1 SV=6	614	59020	1	1056.52	2111.03	2111.03	-0.002	0.007	ADLEMQIESLTEELAYLK	Oxidation (M)	Cmpd 12423, AutoMSn(1056.5234), 98.0 min (id=281474990560204)
5	1	K1C10_HUMAN	Keratin, type I cytoskeletal 10 OS=Homo sapiens GN=KRT10 PE=1 SV=6	614	59020	1	738.035	2211.08	2211.09	-0.0064	0.054	SKELTTEIDNNIEQISSYK		Cmpd 4727, AutoMSn(738.0353), 49.5 min (id=281474990552508)
5	1	K1C10_HUMAN	Keratin, type I cytoskeletal 10 OS=Homo sapiens GN=KRT10 PE=1 SV=6	614	59020	1	781.663	2341.97	2341.98	-0.0084	0.001	GSSGGGCFGGSSGGYGGLGGFGGGSFR		Cmpd 5651, AutoMSn(781.6635), 53.3 min (id=281474990553432)
5	1	K1C10_HUMAN	Keratin, type I cytoskeletal 10 OS=Homo sapiens GN=KRT10 PE=1 SV=6	614	59020	1	789.761	2366.26	2366.26	0.0065	0.0073	NQILNLTTDNANILLQIDNAR		Cmpd 10126, AutoMSn(789.7612), 87.0 min (id=281474990557907)
5	1	K1C10_HUMAN	Keratin, type I cytoskeletal 10 OS=Homo sapiens GN=KRT10 PE=1 SV=6	614	59020	1	916.144	2745.41	2745.41	-0.0018	0.006	YCVQLSQIQAQISALEEQLQQIR		Cmpd 12291, AutoMSn(916.1440), 97.3 min (id=281474990560072)
6	1	AMOT_HUMAN	Angiomotin OS=Homo sapiens GN=AMOT PE=1 SV=1	592	118469	1	610.829	1219.64	1219.66	-0.0122	0.0075	GSLGILLGGDYR		Cmpd 5962, AutoMSn(610.8292), 54.7 min (id=281474990553743)
6	1	AMOT_HUMAN	Angiomotin OS=Homo sapiens GN=AMOT PE=1 SV=1	592	118469	1	610.835	1219.66	1219.66	0.0001	0.01	GSLGILLGGDYR		Cmpd 6073, AutoMSn(610.8354), 55.2 min (id=281474990553854)
6	1	AMOT_HUMAN	Angiomotin OS=Homo sapiens GN=AMOT PE=1 SV=1	592	118469	1	610.836	1219.66	1219.66	0.0015	2.7e-05	GSLGILLGGDYR		Cmpd 6013, AutoMSn(610.8360), 55.0 min (id=281474990553794)
6	1	AMOT_HUMAN	Angiomotin OS=Homo sapiens GN=AMOT PE=1 SV=1	592	118469	1	688.345	2062.01	2062.02	-0.01	0.15	GQQHASVGAAFYVTGVTNQK		Cmpd 1087, AutoMSn(688.3451), 34.1 min (id=281474990548868)
6	1	AMOT_HUMAN	Angiomotin OS=Homo sapiens GN=AMOT PE=1 SV=1	592	118469	1	688.347	2062.02	2062.02	-0.0034	0.049	GQQHASVGAAFYVTGVTNQK		Cmpd 1040, AutoMSn(688.3472), 33.9 min (id=281474990548821)
6	1	AMOT_HUMAN	Angiomotin OS=Homo sapiens GN=AMOT PE=1 SV=1	592	118469	1	688.349	2062.03	2062.02	0.0018	0.00034	GQQHASVGAAFYVTGVTNQK		Cmpd 980, AutoMSn(688.3489), 33.5 min (id=281474990548761)
6	1	AMOT_HUMAN	Angiomotin OS=Homo sapiens GN=AMOT PE=1 SV=1	592	118469	1	688.351	2062.03	2062.02	0.0082	0.064	GQQHASVGAAFYVTGVTNQK		Cmpd 1017, AutoMSn(688.3511), 33.7 min (id=281474990548798)
6	1	AMOT_HUMAN	Angiomotin OS=Homo sapiens GN=AMOT PE=1 SV=1	592	118469	1	688.683	2063.03	2062.02	1.0046	0.00088	GQQHASVGAAFYVTGVTNQK		Cmpd 999, AutoMSn(688.6832), 33.6 min (id=281474990548780)
6	1	AMOT_HUMAN	Angiomotin OS=Homo sapiens GN=AMOT PE=1 SV=1	592	118469	1	688.683	2063.03	2062.02	1.0052	0.0052	GQQHASVGAAFYVTGVTNQK		Cmpd 1008, AutoMSn(688.6834), 33.6 min (id=281474990548789)
6	1	AMOT_HUMAN	Angiomotin OS=Homo sapiens GN=AMOT PE=1 SV=1	592	118469	1	688.684	2063.03	2062.02	1.0074	0.0023	GQQHASVGAAFYVTGVTNQK		Cmpd 958, AutoMSn(688.6841), 33.4 min (id=281474990548739)
6	1	AMOT_HUMAN	Angiomotin OS=Homo sapiens GN=AMOT PE=1 SV=1	592	118469	1	689.016	2064.03	2062.02	2.0027	0.0028	GQQHASVGAAFYVTGVTNQK		Cmpd 947, AutoMSn(689.0159), 33.4 min (id=281474990548728)
6	1	AMOT_HUMAN	Angiomotin OS=Homo sapiens GN=AMOT PE=1 SV=1	592	118469	1	710.366	2128.08	2128.1	-0.0194	0.012	AHPPVTSAPLSPPQPNDLYK		Cmpd 2959, AutoMSn(710.3659), 42.3 min (id=281474990550740)
6	1	AMOT_HUMAN	Angiomotin OS=Homo sapiens GN=AMOT PE=1 SV=1	592	118469	1	710.707	2129.1	2128.1	1.0051	0.007	AHPPVTSAPLSPPQPNDLYK		Cmpd 2827, AutoMSn(710.7074), 41.8 min (id=281474990550608)
6	1	AMOT_HUMAN	Angiomotin OS=Homo sapiens GN=AMOT PE=1 SV=1	592	118469	1	1089.51	2177.01	2177.02	-0.0104	0.49	DTTVISHSPNTSYDTALEAR		Cmpd 1309, AutoMSn(1089.5139), 35.3 min (id=281474990549090)
6	1	AMOT_HUMAN	Angiomotin OS=Homo sapiens GN=AMOT PE=1 SV=1	592	118469	1	726.682	2177.02	2177.02	0.0011	1.4e-07	DTTVISHSPNTSYDTALEAR		Cmpd 1339, AutoMSn(726.6822), 35.4 min (id=281474990549120)
6	1	AMOT_HUMAN	Angiomotin OS=Homo sapiens GN=AMOT PE=1 SV=1	592	118469	1	726.683	2177.03	2177.02	0.002	1.2e-08	DTTVISHSPNTSYDTALEAR		Cmpd 1322, AutoMSn(726.6825), 35.4 min (id=281474990549103)
6	1	AMOT_HUMAN	Angiomotin OS=Homo sapiens GN=AMOT PE=1 SV=1	592	118469	1	726.683	2177.03	2177.02	0.0026	2.5e-08	DTTVISHSPNTSYDTALEAR		Cmpd 1306, AutoMSn(726.6827), 35.3 min (id=281474990549087)
6	1	AMOT_HUMAN	Angiomotin OS=Homo sapiens GN=AMOT PE=1 SV=1	592	118469	1	726.684	2177.03	2177.02	0.0053	1.1e-07	DTTVISHSPNTSYDTALEAR		Cmpd 1355, AutoMSn(726.6836), 35.5 min (id=281474990549136)
6	1	AMOT_HUMAN	Angiomotin OS=Homo sapiens GN=AMOT PE=1 SV=1	592	118469	1	726.684	2177.03	2177.02	0.0055	0.0078	DTTVISHSPNTSYDTALEAR		Cmpd 1433, AutoMSn(726.6836), 35.9 min (id=281474990549214)
6	1	AMOT_HUMAN	Angiomotin OS=Homo sapiens GN=AMOT PE=1 SV=1	592	118469	1	726.684	2177.03	2177.02	0.0057	1.8e-07	DTTVISHSPNTSYDTALEAR		Cmpd 1292, AutoMSn(726.6837), 35.2 min (id=281474990549073)
6	1	AMOT_HUMAN	Angiomotin OS=Homo sapiens GN=AMOT PE=1 SV=1	592	118469	1	727.017	2178.03	2177.02	1.0058	4.2e-07	DTTVISHSPNTSYDTALEAR		Cmpd 1274, AutoMSn(727.0171), 35.1 min (id=281474990549055)
6	1	AMOT_HUMAN	Angiomotin OS=Homo sapiens GN=AMOT PE=1 SV=1	592	118469	1	788.077	2361.21	2361.22	-0.0116	0.00017	AEYVPSTPSPVPPSTPLLSAHSK		Cmpd 5225, AutoMSn(788.0773), 51.5 min (id=281474990553006)
6	1	AMOT_HUMAN	Angiomotin OS=Homo sapiens GN=AMOT PE=1 SV=1	592	118469	1	788.08	2361.22	2361.22	-0.0045	0.0002	AEYVPSTPSPVPPSTPLLSAHSK		Cmpd 5294, AutoMSn(788.0796), 51.8 min (id=281474990553075)
6	1	AMOT_HUMAN	Angiomotin OS=Homo sapiens GN=AMOT PE=1 SV=1	592	118469	1	911.793	2732.36	2732.37	-0.0144	0.0019	NSQPHSPTSSLTSGGSLPLLQSPPSTR		Cmpd 4719, AutoMSn(911.7935), 49.4 min (id=281474990552500)
6	1	AMOT_HUMAN	Angiomotin OS=Homo sapiens GN=AMOT PE=1 SV=1	592	118469	1	911.799	2732.38	2732.37	0.003	0.061	NSQPHSPTSSLTSGGSLPLLQSPPSTR		Cmpd 4664, AutoMSn(911.7993), 49.2 min (id=281474990552445)
7	1	TBB5_HUMAN	Tubulin beta chain OS=Homo sapiens GN=TUBB PE=1 SV=2	559	50095	1	572.318	1142.62	1142.63	-0.0047	0.0026	LAVNMVPFPR		Cmpd 6151, AutoMSn(572.3184), 55.7 min (id=281474990553932)
7	1	TBB5_HUMAN	Tubulin beta chain OS=Homo sapiens GN=TUBB PE=1 SV=2	559	50095	1	572.319	1142.62	1142.63	-0.0032	0.3	LAVNMVPFPR		Cmpd 6197, AutoMSn(572.3192), 55.9 min (id=281474990553978)
7	1	TBB5_HUMAN	Tubulin beta chain OS=Homo sapiens GN=TUBB PE=1 SV=2	559	50095	1	615.305	1228.6	1228.59	0.004	1.2e-05	ISEQFTAMFR		Cmpd 4678, AutoMSn(615.3048), 49.3 min (id=281474990552459)
7	1	TBB5_HUMAN	Tubulin beta chain OS=Homo sapiens GN=TUBB PE=1 SV=2	559	50095	1	615.306	1228.6	1228.59	0.0072	1.4e-05	ISEQFTAMFR		Cmpd 4609, AutoMSn(615.3064), 49.0 min (id=281474990552390)
7	1	TBB5_HUMAN	Tubulin beta chain OS=Homo sapiens GN=TUBB PE=1 SV=2	559	50095	1	808.908	1615.8	1614.83	0.9724	0.023	AILVDLEPGTMDSVR		Cmpd 6897, AutoMSn(808.9079), 63.2 min (id=281474990554678)
7	1	TBB5_HUMAN	Tubulin beta chain OS=Homo sapiens GN=TUBB PE=1 SV=2	559	50095	1	808.912	1615.81	1614.83	0.9811	0.077	AILVDLEPGTMDSVR		Cmpd 6893, AutoMSn(808.9122), 63.1 min (id=281474990554674)
7	1	TBB5_HUMAN	Tubulin beta chain OS=Homo sapiens GN=TUBB PE=1 SV=2	559	50095	1	540.951	1619.83	1619.83	0.004	0.058	LHFFMPGFAPLTSR		Cmpd 7265, AutoMSn(540.9514), 70.1 min (id=281474990555046)
7	1	TBB5_HUMAN	Tubulin beta chain OS=Homo sapiens GN=TUBB PE=1 SV=2	559	50095	1	540.953	1619.84	1619.83	0.008	0.00014	LHFFMPGFAPLTSR		Cmpd 7240, AutoMSn(540.9527), 69.8 min (id=281474990555021)
7	1	TBB5_HUMAN	Tubulin beta chain OS=Homo sapiens GN=TUBB PE=1 SV=2	559	50095	1	540.954	1619.84	1619.83	0.0107	2.6	LHFFMPGFAPLTSR		Cmpd 7224, AutoMSn(540.9536), 69.6 min (id=281474990555005)
7	1	TBB5_HUMAN	Tubulin beta chain OS=Homo sapiens GN=TUBB PE=1 SV=2	559	50095	1	546.283	1635.83	1635.82	0.0046	0.57	LHFFMPGFAPLTSR	Oxidation (M)	Cmpd 6499, AutoMSn(546.2832), 58.1 min (id=281474990554280)
7	1	TBB5_HUMAN	Tubulin beta chain OS=Homo sapiens GN=TUBB PE=1 SV=2	559	50095	1	546.285	1635.83	1635.82	0.0106	0.044	LHFFMPGFAPLTSR	Oxidation (M)	Cmpd 6464, AutoMSn(546.2852), 57.9 min (id=281474990554245)
7	1	TBB5_HUMAN	Tubulin beta chain OS=Homo sapiens GN=TUBB PE=1 SV=2	559	50095	1	830.453	1658.89	1658.89	0.0031	0.22	ALTVPELTQQVFDAK		Cmpd 7277, AutoMSn(830.4529), 70.3 min (id=281474990555058)
7	1	TBB5_HUMAN	Tubulin beta chain OS=Homo sapiens GN=TUBB PE=1 SV=2	559	50095	1	830.453	1658.89	1658.89	0.0038	0.23	ALTVPELTQQVFDAK		Cmpd 7325, AutoMSn(830.4531), 70.8 min (id=281474990555106)
7	1	TBB5_HUMAN	Tubulin beta chain OS=Homo sapiens GN=TUBB PE=1 SV=2	559	50095	1	830.453	1658.89	1658.89	0.0038	0.0039	ALTVPELTQQVFDAK		Cmpd 7296, AutoMSn(830.4531), 70.5 min (id=281474990555077)
7	1	TBB5_HUMAN	Tubulin beta chain OS=Homo sapiens GN=TUBB PE=1 SV=2	559	50095	1	553.973	1658.9	1658.89	0.0084	0.0016	ALTVPELTQQVFDAK		Cmpd 7312, AutoMSn(553.9727), 70.7 min (id=281474990555093)
7	1	TBB5_HUMAN	Tubulin beta chain OS=Homo sapiens GN=TUBB PE=1 SV=2	559	50095	1	553.973	1658.9	1658.89	0.01	0.0064	ALTVPELTQQVFDAK		Cmpd 7287, AutoMSn(553.9733), 70.4 min (id=281474990555068)
7	1	TBB5_HUMAN	Tubulin beta chain OS=Homo sapiens GN=TUBB PE=1 SV=2	559	50095	1	848.917	1695.82	1695.83	-0.0071	9.9e-07	NSSYFVEWIPNNVK		Cmpd 7007, AutoMSn(848.9165), 65.2 min (id=281474990554788)
7	1	TBB5_HUMAN	Tubulin beta chain OS=Homo sapiens GN=TUBB PE=1 SV=2	559	50095	1	848.917	1695.82	1695.83	-0.0067	3	NSSYFVEWIPNNVK		Cmpd 7002, AutoMSn(848.9168), 65.1 min (id=281474990554783)
7	1	TBB5_HUMAN	Tubulin beta chain OS=Homo sapiens GN=TUBB PE=1 SV=2	559	50095	1	848.917	1695.82	1695.83	-0.0062	0.027	NSSYFVEWIPNNVK		Cmpd 7016, AutoMSn(848.9170), 65.4 min (id=281474990554797)
7	1	TBB5_HUMAN	Tubulin beta chain OS=Homo sapiens GN=TUBB PE=1 SV=2	559	50095	1	848.917	1695.82	1695.83	-0.0062	0.00025	NSSYFVEWIPNNVK		Cmpd 7011, AutoMSn(848.9170), 65.3 min (id=281474990554792)
7	1	TBB5_HUMAN	Tubulin beta chain OS=Homo sapiens GN=TUBB PE=1 SV=2	559	50095	1	849.412	1696.81	1695.83	0.9844	0.14	NSSYFVEWIPNNVK		Cmpd 9485, AutoMSn(849.4123), 83.9 min (id=281474990557266)
7	1	TBB5_HUMAN	Tubulin beta chain OS=Homo sapiens GN=TUBB PE=1 SV=2	559	50095	1	849.412	1696.81	1695.83	0.9845	0.019	NSSYFVEWIPNNVK		Cmpd 9436, AutoMSn(849.4124), 83.7 min (id=281474990557217)
7	1	TBB5_HUMAN	Tubulin beta chain OS=Homo sapiens GN=TUBB PE=1 SV=2	559	50095	1	935.486	1868.96	1868.97	-0.0125	0.035	MAVTFIGNSTAIQELFK		Cmpd 10440, AutoMSn(935.4863), 88.3 min (id=281474990558221)
7	1	TBB5_HUMAN	Tubulin beta chain OS=Homo sapiens GN=TUBB PE=1 SV=2	559	50095	1	623.996	1868.97	1868.97	-0.004	0.013	MAVTFIGNSTAIQELFK		Cmpd 10445, AutoMSn(623.9961), 88.3 min (id=281474990558226)
7	1	TBB5_HUMAN	Tubulin beta chain OS=Homo sapiens GN=TUBB PE=1 SV=2	559	50095	1	653.663	1957.97	1957.97	-0.006	6.4e-08	GHYTEGAELVDSVLDVVR		Cmpd 7660, AutoMSn(653.6634), 74.3 min (id=281474990555441)
7	1	TBB5_HUMAN	Tubulin beta chain OS=Homo sapiens GN=TUBB PE=1 SV=2	559	50095	1	653.664	1957.97	1957.97	-0.0038	2.3e-06	GHYTEGAELVDSVLDVVR		Cmpd 7702, AutoMSn(653.6642), 74.5 min (id=281474990555483)
7	1	TBB5_HUMAN	Tubulin beta chain OS=Homo sapiens GN=TUBB PE=1 SV=2	559	50095	1	653.664	1957.97	1957.97	-0.0038	2.6e-08	GHYTEGAELVDSVLDVVR		Cmpd 7631, AutoMSn(653.6642), 74.1 min (id=281474990555412)
7	1	TBB5_HUMAN	Tubulin beta chain OS=Homo sapiens GN=TUBB PE=1 SV=2	559	50095	1	653.665	1957.97	1957.97	-0.0027	0.061	GHYTEGAELVDSVLDVVR		Cmpd 7593, AutoMSn(653.6646), 73.8 min (id=281474990555374)
7	1	TBB5_HUMAN	Tubulin beta chain OS=Homo sapiens GN=TUBB PE=1 SV=2	559	50095	1	933.448	2797.32	2797.34	-0.013	7.8e-06	SGPFGQIFRPDNFVFGQSGAGNNWAK		Cmpd 8351, AutoMSn(933.4483), 78.4 min (id=281474990556132)
7	1	TBB5_HUMAN	Tubulin beta chain OS=Homo sapiens GN=TUBB PE=1 SV=2	559	50095	1	933.448	2797.32	2797.34	-0.013	7.9e-07	SGPFGQIFRPDNFVFGQSGAGNNWAK		Cmpd 8359, AutoMSn(933.4483), 78.4 min (id=281474990556140)
7	1	TBB5_HUMAN	Tubulin beta chain OS=Homo sapiens GN=TUBB PE=1 SV=2	559	50095	1	933.449	2797.33	2797.34	-0.0108	0.0011	SGPFGQIFRPDNFVFGQSGAGNNWAK		Cmpd 8447, AutoMSn(933.4490), 78.9 min (id=281474990556228)
7	1	TBB5_HUMAN	Tubulin beta chain OS=Homo sapiens GN=TUBB PE=1 SV=2	559	50095	1	933.454	2797.34	2797.34	0.0034	0.00012	SGPFGQIFRPDNFVFGQSGAGNNWAK		Cmpd 8403, AutoMSn(933.4538), 78.6 min (id=281474990556184)
7	2	TBB2A_HUMAN	Tubulin beta-2A chain OS=Homo sapiens GN=TUBB2A PE=1 SV=1	515	50274	1	572.318	1142.62	1142.63	-0.0047	0.0026	LAVNMVPFPR		Cmpd 6151, AutoMSn(572.3184), 55.7 min (id=281474990553932)
7	2	TBB2A_HUMAN	Tubulin beta-2A chain OS=Homo sapiens GN=TUBB2A PE=1 SV=1	515	50274	1	572.319	1142.62	1142.63	-0.0032	0.3	LAVNMVPFPR		Cmpd 6197, AutoMSn(572.3192), 55.9 min (id=281474990553978)
7	2	TBB2A_HUMAN	Tubulin beta-2A chain OS=Homo sapiens GN=TUBB2A PE=1 SV=1	515	50274	1	615.305	1228.6	1228.59	0.004	1.2e-05	ISEQFTAMFR		Cmpd 4678, AutoMSn(615.3048), 49.3 min (id=281474990552459)
7	2	TBB2A_HUMAN	Tubulin beta-2A chain OS=Homo sapiens GN=TUBB2A PE=1 SV=1	515	50274	1	615.306	1228.6	1228.59	0.0072	1.4e-05	ISEQFTAMFR		Cmpd 4609, AutoMSn(615.3064), 49.0 min (id=281474990552390)
7	2	TBB2A_HUMAN	Tubulin beta-2A chain OS=Homo sapiens GN=TUBB2A PE=1 SV=1	515	50274	1	808.908	1615.8	1614.83	0.9724	0.023	AILVDLEPGTMDSVR		Cmpd 6897, AutoMSn(808.9079), 63.2 min (id=281474990554678)
7	2	TBB2A_HUMAN	Tubulin beta-2A chain OS=Homo sapiens GN=TUBB2A PE=1 SV=1	515	50274	1	808.912	1615.81	1614.83	0.9811	0.077	AILVDLEPGTMDSVR		Cmpd 6893, AutoMSn(808.9122), 63.1 min (id=281474990554674)
7	2	TBB2A_HUMAN	Tubulin beta-2A chain OS=Homo sapiens GN=TUBB2A PE=1 SV=1	515	50274	1	540.951	1619.83	1619.83	0.004	0.058	LHFFMPGFAPLTSR		Cmpd 7265, AutoMSn(540.9514), 70.1 min (id=281474990555046)
7	2	TBB2A_HUMAN	Tubulin beta-2A chain OS=Homo sapiens GN=TUBB2A PE=1 SV=1	515	50274	1	540.953	1619.84	1619.83	0.008	0.00014	LHFFMPGFAPLTSR		Cmpd 7240, AutoMSn(540.9527), 69.8 min (id=281474990555021)
7	2	TBB2A_HUMAN	Tubulin beta-2A chain OS=Homo sapiens GN=TUBB2A PE=1 SV=1	515	50274	1	540.954	1619.84	1619.83	0.0107	2.6	LHFFMPGFAPLTSR		Cmpd 7224, AutoMSn(540.9536), 69.6 min (id=281474990555005)
7	2	TBB2A_HUMAN	Tubulin beta-2A chain OS=Homo sapiens GN=TUBB2A PE=1 SV=1	515	50274	1	546.283	1635.83	1635.82	0.0046	0.57	LHFFMPGFAPLTSR	Oxidation (M)	Cmpd 6499, AutoMSn(546.2832), 58.1 min (id=281474990554280)
7	2	TBB2A_HUMAN	Tubulin beta-2A chain OS=Homo sapiens GN=TUBB2A PE=1 SV=1	515	50274	1	546.285	1635.83	1635.82	0.0106	0.044	LHFFMPGFAPLTSR	Oxidation (M)	Cmpd 6464, AutoMSn(546.2852), 57.9 min (id=281474990554245)
7	2	TBB2A_HUMAN	Tubulin beta-2A chain OS=Homo sapiens GN=TUBB2A PE=1 SV=1	515	50274	1	848.917	1695.82	1695.83	-0.0071	9.9e-07	NSSYFVEWIPNNVK		Cmpd 7007, AutoMSn(848.9165), 65.2 min (id=281474990554788)
7	2	TBB2A_HUMAN	Tubulin beta-2A chain OS=Homo sapiens GN=TUBB2A PE=1 SV=1	515	50274	1	848.917	1695.82	1695.83	-0.0067	3	NSSYFVEWIPNNVK		Cmpd 7002, AutoMSn(848.9168), 65.1 min (id=281474990554783)
7	2	TBB2A_HUMAN	Tubulin beta-2A chain OS=Homo sapiens GN=TUBB2A PE=1 SV=1	515	50274	1	848.917	1695.82	1695.83	-0.0062	0.027	NSSYFVEWIPNNVK		Cmpd 7016, AutoMSn(848.9170), 65.4 min (id=281474990554797)
7	2	TBB2A_HUMAN	Tubulin beta-2A chain OS=Homo sapiens GN=TUBB2A PE=1 SV=1	515	50274	1	848.917	1695.82	1695.83	-0.0062	0.00025	NSSYFVEWIPNNVK		Cmpd 7011, AutoMSn(848.9170), 65.3 min (id=281474990554792)
7	2	TBB2A_HUMAN	Tubulin beta-2A chain OS=Homo sapiens GN=TUBB2A PE=1 SV=1	515	50274	1	849.412	1696.81	1695.83	0.9844	0.14	NSSYFVEWIPNNVK		Cmpd 9485, AutoMSn(849.4123), 83.9 min (id=281474990557266)
7	2	TBB2A_HUMAN	Tubulin beta-2A chain OS=Homo sapiens GN=TUBB2A PE=1 SV=1	515	50274	1	849.412	1696.81	1695.83	0.9845	0.019	NSSYFVEWIPNNVK		Cmpd 9436, AutoMSn(849.4124), 83.7 min (id=281474990557217)
7	2	TBB2A_HUMAN	Tubulin beta-2A chain OS=Homo sapiens GN=TUBB2A PE=1 SV=1	515	50274	1	929.473	1856.93	1856.93	-0.0028	0.045	MSATFIGNSTAIQELFK		Cmpd 9051, AutoMSn(929.4730), 81.7 min (id=281474990556832)
7	2	TBB2A_HUMAN	Tubulin beta-2A chain OS=Homo sapiens GN=TUBB2A PE=1 SV=1	515	50274	1	653.663	1957.97	1957.97	-0.006	6.4e-08	GHYTEGAELVDSVLDVVR		Cmpd 7660, AutoMSn(653.6634), 74.3 min (id=281474990555441)
7	2	TBB2A_HUMAN	Tubulin beta-2A chain OS=Homo sapiens GN=TUBB2A PE=1 SV=1	515	50274	1	653.664	1957.97	1957.97	-0.0038	2.3e-06	GHYTEGAELVDSVLDVVR		Cmpd 7702, AutoMSn(653.6642), 74.5 min (id=281474990555483)
7	2	TBB2A_HUMAN	Tubulin beta-2A chain OS=Homo sapiens GN=TUBB2A PE=1 SV=1	515	50274	1	653.664	1957.97	1957.97	-0.0038	2.6e-08	GHYTEGAELVDSVLDVVR		Cmpd 7631, AutoMSn(653.6642), 74.1 min (id=281474990555412)
7	2	TBB2A_HUMAN	Tubulin beta-2A chain OS=Homo sapiens GN=TUBB2A PE=1 SV=1	515	50274	1	653.665	1957.97	1957.97	-0.0027	0.061	GHYTEGAELVDSVLDVVR		Cmpd 7593, AutoMSn(653.6646), 73.8 min (id=281474990555374)
7	2	TBB2A_HUMAN	Tubulin beta-2A chain OS=Homo sapiens GN=TUBB2A PE=1 SV=1	515	50274	1	933.448	2797.32	2797.34	-0.013	7.8e-06	SGPFGQIFRPDNFVFGQSGAGNNWAK		Cmpd 8351, AutoMSn(933.4483), 78.4 min (id=281474990556132)
7	2	TBB2A_HUMAN	Tubulin beta-2A chain OS=Homo sapiens GN=TUBB2A PE=1 SV=1	515	50274	1	933.448	2797.32	2797.34	-0.013	7.9e-07	SGPFGQIFRPDNFVFGQSGAGNNWAK		Cmpd 8359, AutoMSn(933.4483), 78.4 min (id=281474990556140)
7	2	TBB2A_HUMAN	Tubulin beta-2A chain OS=Homo sapiens GN=TUBB2A PE=1 SV=1	515	50274	1	933.449	2797.33	2797.34	-0.0108	0.0011	SGPFGQIFRPDNFVFGQSGAGNNWAK		Cmpd 8447, AutoMSn(933.4490), 78.9 min (id=281474990556228)
7	2	TBB2A_HUMAN	Tubulin beta-2A chain OS=Homo sapiens GN=TUBB2A PE=1 SV=1	515	50274	1	933.454	2797.34	2797.34	0.0034	0.00012	SGPFGQIFRPDNFVFGQSGAGNNWAK		Cmpd 8403, AutoMSn(933.4538), 78.6 min (id=281474990556184)
7		TBB4B_HUMAN	Tubulin beta-4B chain OS=Homo sapiens GN=TUBB4B PE=1 SV=1	512	50255	1	572.318	1142.62	1142.63	-0.0047	0.0026	LAVNMVPFPR		Cmpd 6151, AutoMSn(572.3184), 55.7 min (id=281474990553932)
7		TBB4B_HUMAN	Tubulin beta-4B chain OS=Homo sapiens GN=TUBB4B PE=1 SV=1	512	50255	1	572.319	1142.62	1142.63	-0.0032	0.3	LAVNMVPFPR		Cmpd 6197, AutoMSn(572.3192), 55.9 min (id=281474990553978)
7		TBB4B_HUMAN	Tubulin beta-4B chain OS=Homo sapiens GN=TUBB4B PE=1 SV=1	512	50255	1	615.305	1228.6	1228.59	0.004	1.2e-05	ISEQFTAMFR		Cmpd 4678, AutoMSn(615.3048), 49.3 min (id=281474990552459)
7		TBB4B_HUMAN	Tubulin beta-4B chain OS=Homo sapiens GN=TUBB4B PE=1 SV=1	512	50255	1	615.306	1228.6	1228.59	0.0072	1.4e-05	ISEQFTAMFR		Cmpd 4609, AutoMSn(615.3064), 49.0 min (id=281474990552390)
7		TBB4B_HUMAN	Tubulin beta-4B chain OS=Homo sapiens GN=TUBB4B PE=1 SV=1	512	50255	1	801.409	1600.8	1600.81	-0.0095	2.5	AVLVDLEPGTMDSVR		Cmpd 6512, AutoMSn(801.4090), 58.2 min (id=281474990554293)
7		TBB4B_HUMAN	Tubulin beta-4B chain OS=Homo sapiens GN=TUBB4B PE=1 SV=1	512	50255	1	540.951	1619.83	1619.83	0.004	0.058	LHFFMPGFAPLTSR		Cmpd 7265, AutoMSn(540.9514), 70.1 min (id=281474990555046)
7		TBB4B_HUMAN	Tubulin beta-4B chain OS=Homo sapiens GN=TUBB4B PE=1 SV=1	512	50255	1	540.953	1619.84	1619.83	0.008	0.00014	LHFFMPGFAPLTSR		Cmpd 7240, AutoMSn(540.9527), 69.8 min (id=281474990555021)
7		TBB4B_HUMAN	Tubulin beta-4B chain OS=Homo sapiens GN=TUBB4B PE=1 SV=1	512	50255	1	540.954	1619.84	1619.83	0.0107	2.6	LHFFMPGFAPLTSR		Cmpd 7224, AutoMSn(540.9536), 69.6 min (id=281474990555005)
7		TBB4B_HUMAN	Tubulin beta-4B chain OS=Homo sapiens GN=TUBB4B PE=1 SV=1	512	50255	1	546.283	1635.83	1635.82	0.0046	0.57	LHFFMPGFAPLTSR	Oxidation (M)	Cmpd 6499, AutoMSn(546.2832), 58.1 min (id=281474990554280)
7		TBB4B_HUMAN	Tubulin beta-4B chain OS=Homo sapiens GN=TUBB4B PE=1 SV=1	512	50255	1	546.285	1635.83	1635.82	0.0106	0.044	LHFFMPGFAPLTSR	Oxidation (M)	Cmpd 6464, AutoMSn(546.2852), 57.9 min (id=281474990554245)
7		TBB4B_HUMAN	Tubulin beta-4B chain OS=Homo sapiens GN=TUBB4B PE=1 SV=1	512	50255	1	848.917	1695.82	1695.83	-0.0071	9.9e-07	NSSYFVEWIPNNVK		Cmpd 7007, AutoMSn(848.9165), 65.2 min (id=281474990554788)
7		TBB4B_HUMAN	Tubulin beta-4B chain OS=Homo sapiens GN=TUBB4B PE=1 SV=1	512	50255	1	848.917	1695.82	1695.83	-0.0067	3	NSSYFVEWIPNNVK		Cmpd 7002, AutoMSn(848.9168), 65.1 min (id=281474990554783)
7		TBB4B_HUMAN	Tubulin beta-4B chain OS=Homo sapiens GN=TUBB4B PE=1 SV=1	512	50255	1	848.917	1695.82	1695.83	-0.0062	0.027	NSSYFVEWIPNNVK		Cmpd 7016, AutoMSn(848.9170), 65.4 min (id=281474990554797)
7		TBB4B_HUMAN	Tubulin beta-4B chain OS=Homo sapiens GN=TUBB4B PE=1 SV=1	512	50255	1	848.917	1695.82	1695.83	-0.0062	0.00025	NSSYFVEWIPNNVK		Cmpd 7011, AutoMSn(848.9170), 65.3 min (id=281474990554792)
7		TBB4B_HUMAN	Tubulin beta-4B chain OS=Homo sapiens GN=TUBB4B PE=1 SV=1	512	50255	1	849.412	1696.81	1695.83	0.9844	0.14	NSSYFVEWIPNNVK		Cmpd 9485, AutoMSn(849.4123), 83.9 min (id=281474990557266)
7		TBB4B_HUMAN	Tubulin beta-4B chain OS=Homo sapiens GN=TUBB4B PE=1 SV=1	512	50255	1	849.412	1696.81	1695.83	0.9845	0.019	NSSYFVEWIPNNVK		Cmpd 9436, AutoMSn(849.4124), 83.7 min (id=281474990557217)
7		TBB4B_HUMAN	Tubulin beta-4B chain OS=Homo sapiens GN=TUBB4B PE=1 SV=1	512	50255	1	929.473	1856.93	1856.93	-0.0028	0.045	MSATFIGNSTAIQELFK		Cmpd 9051, AutoMSn(929.4730), 81.7 min (id=281474990556832)
7		TBB4B_HUMAN	Tubulin beta-4B chain OS=Homo sapiens GN=TUBB4B PE=1 SV=1	512	50255	1	653.663	1957.97	1957.97	-0.006	6.4e-08	GHYTEGAELVDSVLDVVR		Cmpd 7660, AutoMSn(653.6634), 74.3 min (id=281474990555441)
7		TBB4B_HUMAN	Tubulin beta-4B chain OS=Homo sapiens GN=TUBB4B PE=1 SV=1	512	50255	1	653.664	1957.97	1957.97	-0.0038	2.3e-06	GHYTEGAELVDSVLDVVR		Cmpd 7702, AutoMSn(653.6642), 74.5 min (id=281474990555483)
7		TBB4B_HUMAN	Tubulin beta-4B chain OS=Homo sapiens GN=TUBB4B PE=1 SV=1	512	50255	1	653.664	1957.97	1957.97	-0.0038	2.6e-08	GHYTEGAELVDSVLDVVR		Cmpd 7631, AutoMSn(653.6642), 74.1 min (id=281474990555412)
7		TBB4B_HUMAN	Tubulin beta-4B chain OS=Homo sapiens GN=TUBB4B PE=1 SV=1	512	50255	1	653.665	1957.97	1957.97	-0.0027	0.061	GHYTEGAELVDSVLDVVR		Cmpd 7593, AutoMSn(653.6646), 73.8 min (id=281474990555374)
7		TBB4B_HUMAN	Tubulin beta-4B chain OS=Homo sapiens GN=TUBB4B PE=1 SV=1	512	50255	1	933.448	2797.32	2797.34	-0.013	7.8e-06	SGPFGQIFRPDNFVFGQSGAGNNWAK		Cmpd 8351, AutoMSn(933.4483), 78.4 min (id=281474990556132)
7		TBB4B_HUMAN	Tubulin beta-4B chain OS=Homo sapiens GN=TUBB4B PE=1 SV=1	512	50255	1	933.448	2797.32	2797.34	-0.013	7.9e-07	SGPFGQIFRPDNFVFGQSGAGNNWAK		Cmpd 8359, AutoMSn(933.4483), 78.4 min (id=281474990556140)
7		TBB4B_HUMAN	Tubulin beta-4B chain OS=Homo sapiens GN=TUBB4B PE=1 SV=1	512	50255	1	933.449	2797.33	2797.34	-0.0108	0.0011	SGPFGQIFRPDNFVFGQSGAGNNWAK		Cmpd 8447, AutoMSn(933.4490), 78.9 min (id=281474990556228)
7		TBB4B_HUMAN	Tubulin beta-4B chain OS=Homo sapiens GN=TUBB4B PE=1 SV=1	512	50255	1	933.454	2797.34	2797.34	0.0034	0.00012	SGPFGQIFRPDNFVFGQSGAGNNWAK		Cmpd 8403, AutoMSn(933.4538), 78.6 min (id=281474990556184)
7		TBB3_HUMAN	Tubulin beta-3 chain OS=Homo sapiens GN=TUBB3 PE=1 SV=2	355	50856	1	572.318	1142.62	1142.63	-0.0047	0.0026	LAVNMVPFPR		Cmpd 6151, AutoMSn(572.3184), 55.7 min (id=281474990553932)
7		TBB3_HUMAN	Tubulin beta-3 chain OS=Homo sapiens GN=TUBB3 PE=1 SV=2	355	50856	1	572.319	1142.62	1142.63	-0.0032	0.3	LAVNMVPFPR		Cmpd 6197, AutoMSn(572.3192), 55.9 min (id=281474990553978)
7		TBB3_HUMAN	Tubulin beta-3 chain OS=Homo sapiens GN=TUBB3 PE=1 SV=2	355	50856	1	615.305	1228.6	1228.59	0.004	1.2e-05	ISEQFTAMFR		Cmpd 4678, AutoMSn(615.3048), 49.3 min (id=281474990552459)
7		TBB3_HUMAN	Tubulin beta-3 chain OS=Homo sapiens GN=TUBB3 PE=1 SV=2	355	50856	1	615.306	1228.6	1228.59	0.0072	1.4e-05	ISEQFTAMFR		Cmpd 4609, AutoMSn(615.3064), 49.0 min (id=281474990552390)
7		TBB3_HUMAN	Tubulin beta-3 chain OS=Homo sapiens GN=TUBB3 PE=1 SV=2	355	50856	1	808.908	1615.8	1614.83	0.9724	0.023	AILVDLEPGTMDSVR		Cmpd 6897, AutoMSn(808.9079), 63.2 min (id=281474990554678)
7		TBB3_HUMAN	Tubulin beta-3 chain OS=Homo sapiens GN=TUBB3 PE=1 SV=2	355	50856	1	808.912	1615.81	1614.83	0.9811	0.077	AILVDLEPGTMDSVR		Cmpd 6893, AutoMSn(808.9122), 63.1 min (id=281474990554674)
7		TBB3_HUMAN	Tubulin beta-3 chain OS=Homo sapiens GN=TUBB3 PE=1 SV=2	355	50856	1	848.917	1695.82	1695.83	-0.0071	9.9e-07	NSSYFVEWIPNNVK		Cmpd 7007, AutoMSn(848.9165), 65.2 min (id=281474990554788)
7		TBB3_HUMAN	Tubulin beta-3 chain OS=Homo sapiens GN=TUBB3 PE=1 SV=2	355	50856	1	848.917	1695.82	1695.83	-0.0067	3	NSSYFVEWIPNNVK		Cmpd 7002, AutoMSn(848.9168), 65.1 min (id=281474990554783)
7		TBB3_HUMAN	Tubulin beta-3 chain OS=Homo sapiens GN=TUBB3 PE=1 SV=2	355	50856	1	848.917	1695.82	1695.83	-0.0062	0.027	NSSYFVEWIPNNVK		Cmpd 7016, AutoMSn(848.9170), 65.4 min (id=281474990554797)
7		TBB3_HUMAN	Tubulin beta-3 chain OS=Homo sapiens GN=TUBB3 PE=1 SV=2	355	50856	1	848.917	1695.82	1695.83	-0.0062	0.00025	NSSYFVEWIPNNVK		Cmpd 7011, AutoMSn(848.9170), 65.3 min (id=281474990554792)
7		TBB3_HUMAN	Tubulin beta-3 chain OS=Homo sapiens GN=TUBB3 PE=1 SV=2	355	50856	1	849.412	1696.81	1695.83	0.9844	0.14	NSSYFVEWIPNNVK		Cmpd 9485, AutoMSn(849.4123), 83.9 min (id=281474990557266)
7		TBB3_HUMAN	Tubulin beta-3 chain OS=Homo sapiens GN=TUBB3 PE=1 SV=2	355	50856	1	849.412	1696.81	1695.83	0.9845	0.019	NSSYFVEWIPNNVK		Cmpd 9436, AutoMSn(849.4124), 83.7 min (id=281474990557217)
7		TBB3_HUMAN	Tubulin beta-3 chain OS=Homo sapiens GN=TUBB3 PE=1 SV=2	355	50856	1	653.663	1957.97	1957.97	-0.006	6.4e-08	GHYTEGAELVDSVLDVVR		Cmpd 7660, AutoMSn(653.6634), 74.3 min (id=281474990555441)
7		TBB3_HUMAN	Tubulin beta-3 chain OS=Homo sapiens GN=TUBB3 PE=1 SV=2	355	50856	1	653.664	1957.97	1957.97	-0.0038	2.3e-06	GHYTEGAELVDSVLDVVR		Cmpd 7702, AutoMSn(653.6642), 74.5 min (id=281474990555483)
7		TBB3_HUMAN	Tubulin beta-3 chain OS=Homo sapiens GN=TUBB3 PE=1 SV=2	355	50856	1	653.664	1957.97	1957.97	-0.0038	2.6e-08	GHYTEGAELVDSVLDVVR		Cmpd 7631, AutoMSn(653.6642), 74.1 min (id=281474990555412)
7		TBB3_HUMAN	Tubulin beta-3 chain OS=Homo sapiens GN=TUBB3 PE=1 SV=2	355	50856	1	653.665	1957.97	1957.97	-0.0027	0.061	GHYTEGAELVDSVLDVVR		Cmpd 7593, AutoMSn(653.6646), 73.8 min (id=281474990555374)
7		TBB4A_HUMAN	Tubulin beta-4A chain OS=Homo sapiens GN=TUBB4A PE=1 SV=2	344	50010	1	572.318	1142.62	1142.63	-0.0047	0.0026	LAVNMVPFPR		Cmpd 6151, AutoMSn(572.3184), 55.7 min (id=281474990553932)
7		TBB4A_HUMAN	Tubulin beta-4A chain OS=Homo sapiens GN=TUBB4A PE=1 SV=2	344	50010	1	572.319	1142.62	1142.63	-0.0032	0.3	LAVNMVPFPR		Cmpd 6197, AutoMSn(572.3192), 55.9 min (id=281474990553978)
7		TBB4A_HUMAN	Tubulin beta-4A chain OS=Homo sapiens GN=TUBB4A PE=1 SV=2	344	50010	1	615.305	1228.6	1228.59	0.004	1.2e-05	ISEQFTAMFR		Cmpd 4678, AutoMSn(615.3048), 49.3 min (id=281474990552459)
7		TBB4A_HUMAN	Tubulin beta-4A chain OS=Homo sapiens GN=TUBB4A PE=1 SV=2	344	50010	1	615.306	1228.6	1228.59	0.0072	1.4e-05	ISEQFTAMFR		Cmpd 4609, AutoMSn(615.3064), 49.0 min (id=281474990552390)
7		TBB4A_HUMAN	Tubulin beta-4A chain OS=Homo sapiens GN=TUBB4A PE=1 SV=2	344	50010	1	801.409	1600.8	1600.81	-0.0095	2.5	AVLVDLEPGTMDSVR		Cmpd 6512, AutoMSn(801.4090), 58.2 min (id=281474990554293)
7		TBB4A_HUMAN	Tubulin beta-4A chain OS=Homo sapiens GN=TUBB4A PE=1 SV=2	344	50010	1	540.951	1619.83	1619.83	0.004	0.058	LHFFMPGFAPLTSR		Cmpd 7265, AutoMSn(540.9514), 70.1 min (id=281474990555046)
7		TBB4A_HUMAN	Tubulin beta-4A chain OS=Homo sapiens GN=TUBB4A PE=1 SV=2	344	50010	1	540.953	1619.84	1619.83	0.008	0.00014	LHFFMPGFAPLTSR		Cmpd 7240, AutoMSn(540.9527), 69.8 min (id=281474990555021)
7		TBB4A_HUMAN	Tubulin beta-4A chain OS=Homo sapiens GN=TUBB4A PE=1 SV=2	344	50010	1	540.954	1619.84	1619.83	0.0107	2.6	LHFFMPGFAPLTSR		Cmpd 7224, AutoMSn(540.9536), 69.6 min (id=281474990555005)
7		TBB4A_HUMAN	Tubulin beta-4A chain OS=Homo sapiens GN=TUBB4A PE=1 SV=2	344	50010	1	546.283	1635.83	1635.82	0.0046	0.57	LHFFMPGFAPLTSR	Oxidation (M)	Cmpd 6499, AutoMSn(546.2832), 58.1 min (id=281474990554280)
7		TBB4A_HUMAN	Tubulin beta-4A chain OS=Homo sapiens GN=TUBB4A PE=1 SV=2	344	50010	1	546.285	1635.83	1635.82	0.0106	0.044	LHFFMPGFAPLTSR	Oxidation (M)	Cmpd 6464, AutoMSn(546.2852), 57.9 min (id=281474990554245)
7		TBB4A_HUMAN	Tubulin beta-4A chain OS=Homo sapiens GN=TUBB4A PE=1 SV=2	344	50010	1	848.917	1695.82	1695.83	-0.0071	9.9e-07	NSSYFVEWIPNNVK		Cmpd 7007, AutoMSn(848.9165), 65.2 min (id=281474990554788)
7		TBB4A_HUMAN	Tubulin beta-4A chain OS=Homo sapiens GN=TUBB4A PE=1 SV=2	344	50010	1	848.917	1695.82	1695.83	-0.0067	3	NSSYFVEWIPNNVK		Cmpd 7002, AutoMSn(848.9168), 65.1 min (id=281474990554783)
7		TBB4A_HUMAN	Tubulin beta-4A chain OS=Homo sapiens GN=TUBB4A PE=1 SV=2	344	50010	1	848.917	1695.82	1695.83	-0.0062	0.027	NSSYFVEWIPNNVK		Cmpd 7016, AutoMSn(848.9170), 65.4 min (id=281474990554797)
7		TBB4A_HUMAN	Tubulin beta-4A chain OS=Homo sapiens GN=TUBB4A PE=1 SV=2	344	50010	1	848.917	1695.82	1695.83	-0.0062	0.00025	NSSYFVEWIPNNVK		Cmpd 7011, AutoMSn(848.9170), 65.3 min (id=281474990554792)
7		TBB4A_HUMAN	Tubulin beta-4A chain OS=Homo sapiens GN=TUBB4A PE=1 SV=2	344	50010	1	849.412	1696.81	1695.83	0.9844	0.14	NSSYFVEWIPNNVK		Cmpd 9485, AutoMSn(849.4123), 83.9 min (id=281474990557266)
7		TBB4A_HUMAN	Tubulin beta-4A chain OS=Homo sapiens GN=TUBB4A PE=1 SV=2	344	50010	1	849.412	1696.81	1695.83	0.9845	0.019	NSSYFVEWIPNNVK		Cmpd 9436, AutoMSn(849.4124), 83.7 min (id=281474990557217)
7		TBB4A_HUMAN	Tubulin beta-4A chain OS=Homo sapiens GN=TUBB4A PE=1 SV=2	344	50010	1	929.473	1856.93	1856.93	-0.0028	0.045	MAATFIGNSTAIQELFK	Oxidation (M)	Cmpd 9051, AutoMSn(929.4730), 81.7 min (id=281474990556832)
7		TBB4A_HUMAN	Tubulin beta-4A chain OS=Homo sapiens GN=TUBB4A PE=1 SV=2	344	50010	1	648.337	1941.99	1941.98	0.0089	1.2	GHYTEGAELVDAVLDVVR		Cmpd 9258, AutoMSn(648.3368), 82.8 min (id=281474990557039)
7		TBB4A_HUMAN	Tubulin beta-4A chain OS=Homo sapiens GN=TUBB4A PE=1 SV=2	344	50010	1	933.448	2797.32	2797.34	-0.013	7.8e-06	SGPFGQIFRPDNFVFGQSGAGNNWAK		Cmpd 8351, AutoMSn(933.4483), 78.4 min (id=281474990556132)
7		TBB4A_HUMAN	Tubulin beta-4A chain OS=Homo sapiens GN=TUBB4A PE=1 SV=2	344	50010	1	933.448	2797.32	2797.34	-0.013	7.9e-07	SGPFGQIFRPDNFVFGQSGAGNNWAK		Cmpd 8359, AutoMSn(933.4483), 78.4 min (id=281474990556140)
7		TBB4A_HUMAN	Tubulin beta-4A chain OS=Homo sapiens GN=TUBB4A PE=1 SV=2	344	50010	1	933.449	2797.33	2797.34	-0.0108	0.0011	SGPFGQIFRPDNFVFGQSGAGNNWAK		Cmpd 8447, AutoMSn(933.4490), 78.9 min (id=281474990556228)
7		TBB4A_HUMAN	Tubulin beta-4A chain OS=Homo sapiens GN=TUBB4A PE=1 SV=2	344	50010	1	933.454	2797.34	2797.34	0.0034	0.00012	SGPFGQIFRPDNFVFGQSGAGNNWAK		Cmpd 8403, AutoMSn(933.4538), 78.6 min (id=281474990556184)
7		TBB6_HUMAN	Tubulin beta-6 chain OS=Homo sapiens GN=TUBB6 PE=1 SV=1	141	50281	1	572.318	1142.62	1142.63	-0.0047	0.0026	LAVNMVPFPR		Cmpd 6151, AutoMSn(572.3184), 55.7 min (id=281474990553932)
7		TBB6_HUMAN	Tubulin beta-6 chain OS=Homo sapiens GN=TUBB6 PE=1 SV=1	141	50281	1	572.319	1142.62	1142.63	-0.0032	0.3	LAVNMVPFPR		Cmpd 6197, AutoMSn(572.3192), 55.9 min (id=281474990553978)
7		TBB6_HUMAN	Tubulin beta-6 chain OS=Homo sapiens GN=TUBB6 PE=1 SV=1	141	50281	1	540.951	1619.83	1619.83	0.004	0.058	LHFFMPGFAPLTSR		Cmpd 7265, AutoMSn(540.9514), 70.1 min (id=281474990555046)
7		TBB6_HUMAN	Tubulin beta-6 chain OS=Homo sapiens GN=TUBB6 PE=1 SV=1	141	50281	1	540.953	1619.84	1619.83	0.008	0.00014	LHFFMPGFAPLTSR		Cmpd 7240, AutoMSn(540.9527), 69.8 min (id=281474990555021)
7		TBB6_HUMAN	Tubulin beta-6 chain OS=Homo sapiens GN=TUBB6 PE=1 SV=1	141	50281	1	540.954	1619.84	1619.83	0.0107	2.6	LHFFMPGFAPLTSR		Cmpd 7224, AutoMSn(540.9536), 69.6 min (id=281474990555005)
7		TBB6_HUMAN	Tubulin beta-6 chain OS=Homo sapiens GN=TUBB6 PE=1 SV=1	141	50281	1	546.283	1635.83	1635.82	0.0046	0.57	LHFFMPGFAPLTSR	Oxidation (M)	Cmpd 6499, AutoMSn(546.2832), 58.1 min (id=281474990554280)
7		TBB6_HUMAN	Tubulin beta-6 chain OS=Homo sapiens GN=TUBB6 PE=1 SV=1	141	50281	1	546.285	1635.83	1635.82	0.0106	0.044	LHFFMPGFAPLTSR	Oxidation (M)	Cmpd 6464, AutoMSn(546.2852), 57.9 min (id=281474990554245)
7		TBB6_HUMAN	Tubulin beta-6 chain OS=Homo sapiens GN=TUBB6 PE=1 SV=1	141	50281	1	848.917	1695.82	1695.83	-0.0071	9.9e-07	NSSYFVEWIPNNVK		Cmpd 7007, AutoMSn(848.9165), 65.2 min (id=281474990554788)
7		TBB6_HUMAN	Tubulin beta-6 chain OS=Homo sapiens GN=TUBB6 PE=1 SV=1	141	50281	1	848.917	1695.82	1695.83	-0.0067	3	NSSYFVEWIPNNVK		Cmpd 7002, AutoMSn(848.9168), 65.1 min (id=281474990554783)
7		TBB6_HUMAN	Tubulin beta-6 chain OS=Homo sapiens GN=TUBB6 PE=1 SV=1	141	50281	1	848.917	1695.82	1695.83	-0.0062	0.027	NSSYFVEWIPNNVK		Cmpd 7016, AutoMSn(848.9170), 65.4 min (id=281474990554797)
7		TBB6_HUMAN	Tubulin beta-6 chain OS=Homo sapiens GN=TUBB6 PE=1 SV=1	141	50281	1	848.917	1695.82	1695.83	-0.0062	0.00025	NSSYFVEWIPNNVK		Cmpd 7011, AutoMSn(848.9170), 65.3 min (id=281474990554792)
7		TBB6_HUMAN	Tubulin beta-6 chain OS=Homo sapiens GN=TUBB6 PE=1 SV=1	141	50281	1	849.412	1696.81	1695.83	0.9844	0.14	NSSYFVEWIPNNVK		Cmpd 9485, AutoMSn(849.4123), 83.9 min (id=281474990557266)
7		TBB6_HUMAN	Tubulin beta-6 chain OS=Homo sapiens GN=TUBB6 PE=1 SV=1	141	50281	1	849.412	1696.81	1695.83	0.9845	0.019	NSSYFVEWIPNNVK		Cmpd 9436, AutoMSn(849.4124), 83.7 min (id=281474990557217)
7		TBB6_HUMAN	Tubulin beta-6 chain OS=Homo sapiens GN=TUBB6 PE=1 SV=1	141	50281	1	929.473	1856.93	1856.93	-0.0028	0.045	MASTFIGNSTAIQELFK		Cmpd 9051, AutoMSn(929.4730), 81.7 min (id=281474990556832)
7		TBB6_HUMAN	Tubulin beta-6 chain OS=Homo sapiens GN=TUBB6 PE=1 SV=1	141	50281	1	648.337	1941.99	1941.98	0.0089	1.2	GHYTEGAELVDAVLDVVR		Cmpd 9258, AutoMSn(648.3368), 82.8 min (id=281474990557039)
7		TBB8L_HUMAN	Tubulin beta-8 chain-like protein LOC260334 OS=Homo sapiens PE=1 SV=1	67	50168	1	572.318	1142.62	1142.63	-0.0047	0.0026	LAVNMVPFPR		Cmpd 6151, AutoMSn(572.3184), 55.7 min (id=281474990553932)
7		TBB8L_HUMAN	Tubulin beta-8 chain-like protein LOC260334 OS=Homo sapiens PE=1 SV=1	67	50168	1	572.319	1142.62	1142.63	-0.0032	0.3	LAVNMVPFPR		Cmpd 6197, AutoMSn(572.3192), 55.9 min (id=281474990553978)
7		TBB8L_HUMAN	Tubulin beta-8 chain-like protein LOC260334 OS=Homo sapiens PE=1 SV=1	67	50168	1	540.951	1619.83	1619.83	0.004	0.058	LHFFMPGFAPLTSR		Cmpd 7265, AutoMSn(540.9514), 70.1 min (id=281474990555046)
7		TBB8L_HUMAN	Tubulin beta-8 chain-like protein LOC260334 OS=Homo sapiens PE=1 SV=1	67	50168	1	540.953	1619.84	1619.83	0.008	0.00014	LHFFMPGFAPLTSR		Cmpd 7240, AutoMSn(540.9527), 69.8 min (id=281474990555021)
7		TBB8L_HUMAN	Tubulin beta-8 chain-like protein LOC260334 OS=Homo sapiens PE=1 SV=1	67	50168	1	540.954	1619.84	1619.83	0.0107	2.6	LHFFMPGFAPLTSR		Cmpd 7224, AutoMSn(540.9536), 69.6 min (id=281474990555005)
7		TBB8L_HUMAN	Tubulin beta-8 chain-like protein LOC260334 OS=Homo sapiens PE=1 SV=1	67	50168	1	546.283	1635.83	1635.82	0.0046	0.57	LHFFMPGFAPLTSR	Oxidation (M)	Cmpd 6499, AutoMSn(546.2832), 58.1 min (id=281474990554280)
7		TBB8L_HUMAN	Tubulin beta-8 chain-like protein LOC260334 OS=Homo sapiens PE=1 SV=1	67	50168	1	546.285	1635.83	1635.82	0.0106	0.044	LHFFMPGFAPLTSR	Oxidation (M)	Cmpd 6464, AutoMSn(546.2852), 57.9 min (id=281474990554245)
7		TBB1_HUMAN	Tubulin beta-1 chain OS=Homo sapiens GN=TUBB1 PE=1 SV=1	33	50865	1	572.318	1142.62	1142.63	-0.0047	0.0026	LAVNMVPFPR		Cmpd 6151, AutoMSn(572.3184), 55.7 min (id=281474990553932)
7		TBB1_HUMAN	Tubulin beta-1 chain OS=Homo sapiens GN=TUBB1 PE=1 SV=1	33	50865	1	572.319	1142.62	1142.63	-0.0032	0.3	LAVNMVPFPR		Cmpd 6197, AutoMSn(572.3192), 55.9 min (id=281474990553978)
8	1	MYH10_HUMAN	Myosin-10 OS=Homo sapiens GN=MYH10 PE=1 SV=3	547	229827	1	602.322	1202.63	1202.63	-0.0011	0.035	ALELDPNLYR		Cmpd 4196, AutoMSn(602.3215), 47.3 min (id=281474990551977)
8	1	MYH10_HUMAN	Myosin-10 OS=Homo sapiens GN=MYH10 PE=1 SV=3	547	229827	1	602.323	1202.63	1202.63	0.0011	0.068	ALELDPNLYR		Cmpd 4125, AutoMSn(602.3226), 47.1 min (id=281474990551906)
8	1	MYH10_HUMAN	Myosin-10 OS=Homo sapiens GN=MYH10 PE=1 SV=3	547	229827	1	629.853	1257.69	1257.7	-0.0058	0.24	YEILTPNAIPK		Cmpd 3981, AutoMSn(629.8528), 46.5 min (id=281474990551762)
8	1	MYH10_HUMAN	Myosin-10 OS=Homo sapiens GN=MYH10 PE=1 SV=3	547	229827	1	629.855	1257.7	1257.7	-0.0013	0.0051	YEILTPNAIPK		Cmpd 3907, AutoMSn(629.8551), 46.2 min (id=281474990551688)
8	1	MYH10_HUMAN	Myosin-10 OS=Homo sapiens GN=MYH10 PE=1 SV=3	547	229827	1	659.875	1317.74	1317.74	-0.0039	0.032	LDPHLVLDQLR		Cmpd 5867, AutoMSn(659.8756), 54.3 min (id=281474990553648)
8	1	MYH10_HUMAN	Myosin-10 OS=Homo sapiens GN=MYH10 PE=1 SV=3	547	229827	1	659.877	1317.74	1317.74	-0.0019	0.11	LDPHLVLDQLR		Cmpd 5789, AutoMSn(659.8766), 53.9 min (id=281474990553570)
8	1	MYH10_HUMAN	Myosin-10 OS=Homo sapiens GN=MYH10 PE=1 SV=3	547	229827	1	440.254	1317.74	1317.74	-0.0011	0.0034	LDPHLVLDQLR		Cmpd 5904, AutoMSn(440.2537), 54.4 min (id=281474990553685)
8	1	MYH10_HUMAN	Myosin-10 OS=Homo sapiens GN=MYH10 PE=1 SV=3	547	229827	1	659.877	1317.74	1317.74	-0.0001	0.002	LDPHLVLDQLR		Cmpd 5810, AutoMSn(659.8775), 54.0 min (id=281474990553591)
8	1	MYH10_HUMAN	Myosin-10 OS=Homo sapiens GN=MYH10 PE=1 SV=3	547	229827	1	440.254	1317.74	1317.74	0.001	2.1e-05	LDPHLVLDQLR		Cmpd 5792, AutoMSn(440.2544), 53.9 min (id=281474990553573)
8	1	MYH10_HUMAN	Myosin-10 OS=Homo sapiens GN=MYH10 PE=1 SV=3	547	229827	1	440.256	1317.75	1317.74	0.005	3.6e-05	LDPHLVLDQLR		Cmpd 5841, AutoMSn(440.2558), 54.1 min (id=281474990553622)
8	1	MYH10_HUMAN	Myosin-10 OS=Homo sapiens GN=MYH10 PE=1 SV=3	547	229827	1	720.856	1439.7	1439.7	-0.0061	6e-05	SDLLLEGFNNYR		Cmpd 6614, AutoMSn(720.8564), 58.9 min (id=281474990554395)
8	1	MYH10_HUMAN	Myosin-10 OS=Homo sapiens GN=MYH10 PE=1 SV=3	547	229827	1	720.857	1439.7	1439.7	-0.0059	0.00088	SDLLLEGFNNYR		Cmpd 6646, AutoMSn(720.8566), 59.1 min (id=281474990554427)
8	1	MYH10_HUMAN	Myosin-10 OS=Homo sapiens GN=MYH10 PE=1 SV=3	547	229827	1	762.927	1523.84	1523.83	0.0038	9.9e-05	VVSSVLQFGNISFK		Cmpd 7252, AutoMSn(762.9266), 70.0 min (id=281474990555033)
8	1	MYH10_HUMAN	Myosin-10 OS=Homo sapiens GN=MYH10 PE=1 SV=3	547	229827	1	824.918	1647.82	1647.83	-0.005	2e-05	AVIYNPATQADWTAK		Cmpd 3529, AutoMSn(824.9176), 44.7 min (id=281474990551310)
8	1	MYH10_HUMAN	Myosin-10 OS=Homo sapiens GN=MYH10 PE=1 SV=3	547	229827	1	824.919	1647.82	1647.83	-0.0017	6.9e-07	AVIYNPATQADWTAK		Cmpd 3461, AutoMSn(824.9192), 44.4 min (id=281474990551242)
8	1	MYH10_HUMAN	Myosin-10 OS=Homo sapiens GN=MYH10 PE=1 SV=3	547	229827	1	550.287	1647.84	1647.83	0.0137	0.00017	AVIYNPATQADWTAK		Cmpd 3516, AutoMSn(550.2870), 44.6 min (id=281474990551297)
8	1	MYH10_HUMAN	Myosin-10 OS=Homo sapiens GN=MYH10 PE=1 SV=3	547	229827	1	871.971	1741.93	1741.94	-0.0096	0.33	QLLQANPILESFGNAK		Cmpd 7185, AutoMSn(871.9706), 68.8 min (id=281474990554966)
8	1	MYH10_HUMAN	Myosin-10 OS=Homo sapiens GN=MYH10 PE=1 SV=3	547	229827	1	872.95	1743.88	1743.9	-0.0157	1.6e-05	TTLQVDTLNAELAAER		Cmpd 5642, AutoMSn(872.9496), 53.2 min (id=281474990553423)
8	1	MYH10_HUMAN	Myosin-10 OS=Homo sapiens GN=MYH10 PE=1 SV=3	547	229827	1	582.309	1743.91	1743.9	0.0064	0.058	TTLQVDTLNAELAAER		Cmpd 5608, AutoMSn(582.3095), 53.1 min (id=281474990553389)
8	1	MYH10_HUMAN	Myosin-10 OS=Homo sapiens GN=MYH10 PE=1 SV=3	547	229827	1	587.962	1760.86	1760.87	-0.0053	0.0004	KVDDDLGTIESLEEAK		Cmpd 3755, AutoMSn(587.9615), 45.6 min (id=281474990551536)
8	1	MYH10_HUMAN	Myosin-10 OS=Homo sapiens GN=MYH10 PE=1 SV=3	547	229827	1	587.966	1760.88	1760.87	0.0097	0.011	KVDDDLGTIESLEEAK		Cmpd 3821, AutoMSn(587.9665), 45.8 min (id=281474990551602)
8	1	MYH10_HUMAN	Myosin-10 OS=Homo sapiens GN=MYH10 PE=1 SV=3	547	229827	1	981.457	1960.9	1960.91	-0.0125	0.79	TQLEELEDELQATEDAK		Cmpd 7036, AutoMSn(981.4567), 66.0 min (id=281474990554817)
8	1	MYH10_HUMAN	Myosin-10 OS=Homo sapiens GN=MYH10 PE=1 SV=3	547	229827	1	682.347	2044.02	2044.03	-0.0118	3.6e-08	SLEAEILQLQEELASSER		Cmpd 11117, AutoMSn(682.3475), 91.5 min (id=281474990558898)
8	1	MYH10_HUMAN	Myosin-10 OS=Homo sapiens GN=MYH10 PE=1 SV=3	547	229827	1	682.348	2044.02	2044.03	-0.0094	3.3e-06	SLEAEILQLQEELASSER		Cmpd 11129, AutoMSn(682.3483), 91.6 min (id=281474990558910)
8	1	MYH10_HUMAN	Myosin-10 OS=Homo sapiens GN=MYH10 PE=1 SV=3	547	229827	1	682.349	2044.02	2044.03	-0.0079	9.6e-07	SLEAEILQLQEELASSER		Cmpd 11123, AutoMSn(682.3487), 91.5 min (id=281474990558904)
8	1	MYH10_HUMAN	Myosin-10 OS=Homo sapiens GN=MYH10 PE=1 SV=3	547	229827	1	683.023	2046.05	2044.03	2.0148	0.0013	SLEAEILQLQEELASSER		Cmpd 11104, AutoMSn(683.0230), 91.4 min (id=281474990558885)
8	2	MYH9_HUMAN	Myosin-9 OS=Homo sapiens GN=MYH9 PE=1 SV=4	402	227646	1	653.336	1304.66	1304.66	-0.0037	6.8e-08	EQADFAIEALAK		Cmpd 4964, AutoMSn(653.3360), 50.5 min (id=281474990552745)
8	2	MYH9_HUMAN	Myosin-9 OS=Homo sapiens GN=MYH9 PE=1 SV=4	402	227646	1	653.337	1304.66	1304.66	-0.0016	0.039	EQADFAIEALAK		Cmpd 4907, AutoMSn(653.3371), 50.2 min (id=281474990552688)
8	2	MYH9_HUMAN	Myosin-9 OS=Homo sapiens GN=MYH9 PE=1 SV=4	402	227646	1	653.338	1304.66	1304.66	0.0005	2.7e-07	EQADFAIEALAK		Cmpd 5031, AutoMSn(653.3382), 50.7 min (id=281474990552812)
8	2	MYH9_HUMAN	Myosin-9 OS=Homo sapiens GN=MYH9 PE=1 SV=4	402	227646	1	659.875	1317.74	1317.74	-0.0039	0.032	LDPHLVLDQLR		Cmpd 5867, AutoMSn(659.8756), 54.3 min (id=281474990553648)
8	2	MYH9_HUMAN	Myosin-9 OS=Homo sapiens GN=MYH9 PE=1 SV=4	402	227646	1	659.877	1317.74	1317.74	-0.0019	0.11	LDPHLVLDQLR		Cmpd 5789, AutoMSn(659.8766), 53.9 min (id=281474990553570)
8	2	MYH9_HUMAN	Myosin-9 OS=Homo sapiens GN=MYH9 PE=1 SV=4	402	227646	1	440.254	1317.74	1317.74	-0.0011	0.0034	LDPHLVLDQLR		Cmpd 5904, AutoMSn(440.2537), 54.4 min (id=281474990553685)
8	2	MYH9_HUMAN	Myosin-9 OS=Homo sapiens GN=MYH9 PE=1 SV=4	402	227646	1	659.877	1317.74	1317.74	-0.0001	0.002	LDPHLVLDQLR		Cmpd 5810, AutoMSn(659.8775), 54.0 min (id=281474990553591)
8	2	MYH9_HUMAN	Myosin-9 OS=Homo sapiens GN=MYH9 PE=1 SV=4	402	227646	1	440.254	1317.74	1317.74	0.001	2.1e-05	LDPHLVLDQLR		Cmpd 5792, AutoMSn(440.2544), 53.9 min (id=281474990553573)
8	2	MYH9_HUMAN	Myosin-9 OS=Homo sapiens GN=MYH9 PE=1 SV=4	402	227646	1	440.256	1317.75	1317.74	0.005	3.6e-05	LDPHLVLDQLR		Cmpd 5841, AutoMSn(440.2558), 54.1 min (id=281474990553622)
8	2	MYH9_HUMAN	Myosin-9 OS=Homo sapiens GN=MYH9 PE=1 SV=4	402	227646	1	743.951	1485.89	1485.89	-0.0039	0.0053	VISGVLQLGNIVFK		Cmpd 9212, AutoMSn(743.9513), 82.6 min (id=281474990556993)
8	2	MYH9_HUMAN	Myosin-9 OS=Homo sapiens GN=MYH9 PE=1 SV=4	402	227646	1	786.422	1570.83	1570.85	-0.0183	0.23	VSHLLGINVTDFTR		Cmpd 5747, AutoMSn(786.4215), 53.7 min (id=281474990553528)
8	2	MYH9_HUMAN	Myosin-9 OS=Homo sapiens GN=MYH9 PE=1 SV=4	402	227646	1	786.427	1570.84	1570.85	-0.0083	2	VSHLLGINVTDFTR		Cmpd 5807, AutoMSn(786.4265), 54.0 min (id=281474990553588)
8	2	MYH9_HUMAN	Myosin-9 OS=Homo sapiens GN=MYH9 PE=1 SV=4	402	227646	1	524.623	1570.85	1570.85	0.0007	1.8e-06	VSHLLGINVTDFTR		Cmpd 5783, AutoMSn(524.6231), 53.9 min (id=281474990553564)
8	2	MYH9_HUMAN	Myosin-9 OS=Homo sapiens GN=MYH9 PE=1 SV=4	402	227646	1	524.623	1570.85	1570.85	0.0009	0.00065	VSHLLGINVTDFTR		Cmpd 5722, AutoMSn(524.6232), 53.6 min (id=281474990553503)
8	2	MYH9_HUMAN	Myosin-9 OS=Homo sapiens GN=MYH9 PE=1 SV=4	402	227646	1	524.624	1570.85	1570.85	0.0046	3.9e-05	VSHLLGINVTDFTR		Cmpd 5843, AutoMSn(524.6244), 54.2 min (id=281474990553624)
8	2	MYH9_HUMAN	Myosin-9 OS=Homo sapiens GN=MYH9 PE=1 SV=4	402	227646	1	863.972	1725.93	1725.94	-0.0119	0.00026	QLLQANPILEAFGNAK		Cmpd 8145, AutoMSn(863.9720), 77.3 min (id=281474990555926)
8	2	MYH9_HUMAN	Myosin-9 OS=Homo sapiens GN=MYH9 PE=1 SV=4	402	227646	1	863.975	1725.94	1725.94	-0.0062	0.00027	QLLQANPILEAFGNAK		Cmpd 8116, AutoMSn(863.9749), 77.2 min (id=281474990555897)
8	2	MYH9_HUMAN	Myosin-9 OS=Homo sapiens GN=MYH9 PE=1 SV=4	402	227646	1	576.319	1725.94	1725.94	-0.0055	0.041	QLLQANPILEAFGNAK		Cmpd 8166, AutoMSn(576.3192), 77.4 min (id=281474990555947)
8	2	MYH9_HUMAN	Myosin-9 OS=Homo sapiens GN=MYH9 PE=1 SV=4	402	227646	1	576.321	1725.94	1725.94	0.0011	0.0023	QLLQANPILEAFGNAK		Cmpd 8101, AutoMSn(576.3214), 77.1 min (id=281474990555882)
8	2	MYH9_HUMAN	Myosin-9 OS=Homo sapiens GN=MYH9 PE=1 SV=4	402	227646	1	613.966	1838.87	1838.9	-0.0265	0.015	HSQAVEELAEQLEQTK		Cmpd 3420, AutoMSn(613.9654), 44.2 min (id=281474990551201)
8	2	MYH9_HUMAN	Myosin-9 OS=Homo sapiens GN=MYH9 PE=1 SV=4	402	227646	1	613.973	1838.9	1838.9	-0.0037	0.13	HSQAVEELAEQLEQTK		Cmpd 3487, AutoMSn(613.9730), 44.5 min (id=281474990551268)
8	2	MYH9_HUMAN	Myosin-9 OS=Homo sapiens GN=MYH9 PE=1 SV=4	402	227646	1	981.457	1960.9	1960.91	-0.0125	0.79	TQLEELEDELQATEDAK		Cmpd 7036, AutoMSn(981.4567), 66.0 min (id=281474990554817)
8	2	MYH9_HUMAN	Myosin-9 OS=Homo sapiens GN=MYH9 PE=1 SV=4	402	227646	1	673.356	2017.05	2017.06	-0.0101	0.38	IIGLDQVAGMSETALPGAFK		Cmpd 10350, AutoMSn(673.3557), 87.9 min (id=281474990558131)
8	3	MYH14_HUMAN	Myosin-14 OS=Homo sapiens GN=MYH14 PE=1 SV=2	213	228701	1	629.853	1257.69	1257.7	-0.0058	0.24	YEILTPNAIPK		Cmpd 3981, AutoMSn(629.8528), 46.5 min (id=281474990551762)
8	3	MYH14_HUMAN	Myosin-14 OS=Homo sapiens GN=MYH14 PE=1 SV=2	213	228701	1	629.855	1257.7	1257.7	-0.0013	0.0051	YEILTPNAIPK		Cmpd 3907, AutoMSn(629.8551), 46.2 min (id=281474990551688)
8	3	MYH14_HUMAN	Myosin-14 OS=Homo sapiens GN=MYH14 PE=1 SV=2	213	228701	1	653.336	1304.66	1304.66	-0.0037	6.8e-08	EQADFALEALAK		Cmpd 4964, AutoMSn(653.3360), 50.5 min (id=281474990552745)
8	3	MYH14_HUMAN	Myosin-14 OS=Homo sapiens GN=MYH14 PE=1 SV=2	213	228701	1	653.337	1304.66	1304.66	-0.0016	0.039	EQADFALEALAK		Cmpd 4907, AutoMSn(653.3371), 50.2 min (id=281474990552688)
8	3	MYH14_HUMAN	Myosin-14 OS=Homo sapiens GN=MYH14 PE=1 SV=2	213	228701	1	653.338	1304.66	1304.66	0.0005	2.7e-07	EQADFALEALAK		Cmpd 5031, AutoMSn(653.3382), 50.7 min (id=281474990552812)
8	3	MYH14_HUMAN	Myosin-14 OS=Homo sapiens GN=MYH14 PE=1 SV=2	213	228701	1	863.972	1725.93	1725.94	-0.0119	0.00026	QLLQANPILEAFGNAK		Cmpd 8145, AutoMSn(863.9720), 77.3 min (id=281474990555926)
8	3	MYH14_HUMAN	Myosin-14 OS=Homo sapiens GN=MYH14 PE=1 SV=2	213	228701	1	863.975	1725.94	1725.94	-0.0062	0.00027	QLLQANPILEAFGNAK		Cmpd 8116, AutoMSn(863.9749), 77.2 min (id=281474990555897)
8	3	MYH14_HUMAN	Myosin-14 OS=Homo sapiens GN=MYH14 PE=1 SV=2	213	228701	1	576.319	1725.94	1725.94	-0.0055	0.041	QLLQANPILEAFGNAK		Cmpd 8166, AutoMSn(576.3192), 77.4 min (id=281474990555947)
8	3	MYH14_HUMAN	Myosin-14 OS=Homo sapiens GN=MYH14 PE=1 SV=2	213	228701	1	576.321	1725.94	1725.94	0.0011	0.0023	QLLQANPILEAFGNAK		Cmpd 8101, AutoMSn(576.3214), 77.1 min (id=281474990555882)
8	3	MYH14_HUMAN	Myosin-14 OS=Homo sapiens GN=MYH14 PE=1 SV=2	213	228701	1	653.662	1957.96	1957.99	-0.0284	0.0059	AELSSLQTARQEGEQRR		Cmpd 7765, AutoMSn(653.6621), 74.8 min (id=281474990555546)
8		MYH11_HUMAN	Myosin-11 OS=Homo sapiens GN=MYH11 PE=1 SV=3	86	228054	1	602.322	1202.63	1202.63	-0.0011	0.035	ALELDPNLYR		Cmpd 4196, AutoMSn(602.3215), 47.3 min (id=281474990551977)
8		MYH11_HUMAN	Myosin-11 OS=Homo sapiens GN=MYH11 PE=1 SV=3	86	228054	1	602.323	1202.63	1202.63	0.0011	0.068	ALELDPNLYR		Cmpd 4125, AutoMSn(602.3226), 47.1 min (id=281474990551906)
8		MYH11_HUMAN	Myosin-11 OS=Homo sapiens GN=MYH11 PE=1 SV=3	86	228054	1	863.972	1725.93	1725.94	-0.0119	0.00026	QLLQANPILEAFGNAK		Cmpd 8145, AutoMSn(863.9720), 77.3 min (id=281474990555926)
8		MYH11_HUMAN	Myosin-11 OS=Homo sapiens GN=MYH11 PE=1 SV=3	86	228054	1	863.975	1725.94	1725.94	-0.0062	0.00027	QLLQANPILEAFGNAK		Cmpd 8116, AutoMSn(863.9749), 77.2 min (id=281474990555897)
8		MYH11_HUMAN	Myosin-11 OS=Homo sapiens GN=MYH11 PE=1 SV=3	86	228054	1	576.319	1725.94	1725.94	-0.0055	0.041	QLLQANPILEAFGNAK		Cmpd 8166, AutoMSn(576.3192), 77.4 min (id=281474990555947)
8		MYH11_HUMAN	Myosin-11 OS=Homo sapiens GN=MYH11 PE=1 SV=3	86	228054	1	576.321	1725.94	1725.94	0.0011	0.0023	QLLQANPILEAFGNAK		Cmpd 8101, AutoMSn(576.3214), 77.1 min (id=281474990555882)
8		MYH11_HUMAN	Myosin-11 OS=Homo sapiens GN=MYH11 PE=1 SV=3	86	228054	1	981.457	1960.9	1960.91	-0.0125	0.79	TQLEELEDELQATEDAK		Cmpd 7036, AutoMSn(981.4567), 66.0 min (id=281474990554817)
9	1	HSP7C_HUMAN	Heat shock cognate 71 kDa protein OS=Homo sapiens GN=HSPA8 PE=1 SV=1	441	71082	1	599.334	1196.65	1196.66	-0.0018	0.038	FELTGIPPAPR		Cmpd 4944, AutoMSn(599.3341), 50.4 min (id=281474990552725)
9	1	HSP7C_HUMAN	Heat shock cognate 71 kDa protein OS=Homo sapiens GN=HSPA8 PE=1 SV=1	441	71082	1	600.338	1198.66	1198.67	-0.0049	0.0029	DAGTIAGLNVLR		Cmpd 6152, AutoMSn(600.3383), 55.7 min (id=281474990553933)
9	1	HSP7C_HUMAN	Heat shock cognate 71 kDa protein OS=Homo sapiens GN=HSPA8 PE=1 SV=1	441	71082	1	600.339	1198.66	1198.67	-0.0044	2e-05	DAGTIAGLNVLR		Cmpd 6046, AutoMSn(600.3386), 55.1 min (id=281474990553827)
9	1	HSP7C_HUMAN	Heat shock cognate 71 kDa protein OS=Homo sapiens GN=HSPA8 PE=1 SV=1	441	71082	1	600.341	1198.67	1198.67	0.0011	0.01	DAGTIAGLNVLR		Cmpd 6002, AutoMSn(600.3413), 54.9 min (id=281474990553783)
9	1	HSP7C_HUMAN	Heat shock cognate 71 kDa protein OS=Homo sapiens GN=HSPA8 PE=1 SV=1	441	71082	1	600.343	1198.67	1198.67	0.0045	2.1e-06	DAGTIAGLNVLR		Cmpd 6104, AutoMSn(600.3430), 55.4 min (id=281474990553885)
9	1	HSP7C_HUMAN	Heat shock cognate 71 kDa protein OS=Homo sapiens GN=HSPA8 PE=1 SV=1	441	71082	1	627.31	1252.61	1252.61	-0.0037	1.5e-05	FEELNADLFR		Cmpd 6222, AutoMSn(627.3098), 56.1 min (id=281474990554003)
9	1	HSP7C_HUMAN	Heat shock cognate 71 kDa protein OS=Homo sapiens GN=HSPA8 PE=1 SV=1	441	71082	1	627.31	1252.61	1252.61	-0.0027	2.1e-05	FEELNADLFR		Cmpd 6175, AutoMSn(627.3103), 55.8 min (id=281474990553956)
9	1	HSP7C_HUMAN	Heat shock cognate 71 kDa protein OS=Homo sapiens GN=HSPA8 PE=1 SV=1	441	71082	1	627.311	1252.61	1252.61	-0.0009	0.0063	FEELNADLFR		Cmpd 6261, AutoMSn(627.3112), 56.4 min (id=281474990554042)
9	1	HSP7C_HUMAN	Heat shock cognate 71 kDa protein OS=Homo sapiens GN=HSPA8 PE=1 SV=1	441	71082	1	652.817	1303.62	1303.62	-0.0028	0.055	CNEIINWLDK		Cmpd 6134, AutoMSn(652.8174), 55.6 min (id=281474990553915)
9	1	HSP7C_HUMAN	Heat shock cognate 71 kDa protein OS=Homo sapiens GN=HSPA8 PE=1 SV=1	441	71082	1	652.821	1303.63	1303.62	0.0038	0.22	CNEIINWLDK		Cmpd 6081, AutoMSn(652.8207), 55.3 min (id=281474990553862)
9	1	HSP7C_HUMAN	Heat shock cognate 71 kDa protein OS=Homo sapiens GN=HSPA8 PE=1 SV=1	441	71082	1	494.258	1479.75	1479.75	0.006	4.9e-06	ARFEELNADLFR		Cmpd 3829, AutoMSn(494.2583), 45.9 min (id=281474990551610)
9	1	HSP7C_HUMAN	Heat shock cognate 71 kDa protein OS=Homo sapiens GN=HSPA8 PE=1 SV=1	441	71082	1	494.26	1479.76	1479.75	0.0122	1.9e-05	ARFEELNADLFR		Cmpd 3905, AutoMSn(494.2603), 46.2 min (id=281474990551686)
9	1	HSP7C_HUMAN	Heat shock cognate 71 kDa protein OS=Homo sapiens GN=HSPA8 PE=1 SV=1	441	71082	1	830.447	1658.88	1658.89	-0.0079	0.00017	IINEPTAAAIAYGLDK		Cmpd 6330, AutoMSn(830.4473), 57.0 min (id=281474990554111)
9	1	HSP7C_HUMAN	Heat shock cognate 71 kDa protein OS=Homo sapiens GN=HSPA8 PE=1 SV=1	441	71082	1	830.45	1658.89	1658.89	-0.0017	0.091	IINEPTAAAIAYGLDK		Cmpd 6364, AutoMSn(830.4504), 57.2 min (id=281474990554145)
9	1	HSP7C_HUMAN	Heat shock cognate 71 kDa protein OS=Homo sapiens GN=HSPA8 PE=1 SV=1	441	71082	1	553.973	1658.9	1658.89	0.0081	2.7e-05	IINEPTAAAIAYGLDK		Cmpd 6339, AutoMSn(553.9726), 57.0 min (id=281474990554120)
9	1	HSP7C_HUMAN	Heat shock cognate 71 kDa protein OS=Homo sapiens GN=HSPA8 PE=1 SV=1	441	71082	1	596.666	1786.98	1786.98	-0.0063	0.0028	IINEPTAAAIAYGLDKK		Cmpd 3753, AutoMSn(596.6661), 45.6 min (id=281474990551534)
9	1	HSP7C_HUMAN	Heat shock cognate 71 kDa protein OS=Homo sapiens GN=HSPA8 PE=1 SV=1	441	71082	1	991.496	1980.98	1980.99	-0.012	0.1	TVTNAVVTVPAYFNDSQR		Cmpd 6242, AutoMSn(991.4965), 56.2 min (id=281474990554023)
9	1	HSP7C_HUMAN	Heat shock cognate 71 kDa protein OS=Homo sapiens GN=HSPA8 PE=1 SV=1	441	71082	1	661.335	1980.98	1980.99	-0.0075	0.02	TVTNAVVTVPAYFNDSQR		Cmpd 6228, AutoMSn(661.3349), 56.1 min (id=281474990554009)
9	1	HSP7C_HUMAN	Heat shock cognate 71 kDa protein OS=Homo sapiens GN=HSPA8 PE=1 SV=1	441	71082	1	661.335	1980.98	1980.99	-0.0071	1.3e-05	TVTNAVVTVPAYFNDSQR		Cmpd 6265, AutoMSn(661.3351), 56.4 min (id=281474990554046)
9	1	HSP7C_HUMAN	Heat shock cognate 71 kDa protein OS=Homo sapiens GN=HSPA8 PE=1 SV=1	441	71082	1	754.056	2259.15	2259.14	0.008	0.012	SINPDEAVAYGAAVQAAILSGDK		Cmpd 10292, AutoMSn(754.0560), 87.7 min (id=281474990558073)
9	1	HSP7C_HUMAN	Heat shock cognate 71 kDa protein OS=Homo sapiens GN=HSPA8 PE=1 SV=1	441	71082	1	754.386	2260.14	2259.14	0.9982	4.4e-06	SINPDEAVAYGAAVQAAILSGDK		Cmpd 10413, AutoMSn(754.3861), 88.2 min (id=281474990558194)
9	2	HSP71_HUMAN	Heat shock 70 kDa protein 1A/1B OS=Homo sapiens GN=HSPA1A PE=1 SV=5	250	70294	1	555.29	1108.57	1108.57	-0.0008	0.00061	LLQDFFNGR		Cmpd 4623, AutoMSn(555.2902), 49.1 min (id=281474990552404)
9	2	HSP71_HUMAN	Heat shock 70 kDa protein 1A/1B OS=Homo sapiens GN=HSPA1A PE=1 SV=5	250	70294	1	555.291	1108.57	1108.57	0.0015	0.00017	LLQDFFNGR		Cmpd 4758, AutoMSn(555.2913), 49.6 min (id=281474990552539)
9	2	HSP71_HUMAN	Heat shock 70 kDa protein 1A/1B OS=Homo sapiens GN=HSPA1A PE=1 SV=5	250	70294	1	555.292	1108.57	1108.57	0.0028	8.6e-05	LLQDFFNGR		Cmpd 4688, AutoMSn(555.2919), 49.3 min (id=281474990552469)
9	2	HSP71_HUMAN	Heat shock 70 kDa protein 1A/1B OS=Homo sapiens GN=HSPA1A PE=1 SV=5	250	70294	1	599.349	1196.68	1196.69	-0.0043	0.099	DAGVIAGLNVLR		Cmpd 6968, AutoMSn(599.3490), 64.3 min (id=281474990554749)
9	2	HSP71_HUMAN	Heat shock 70 kDa protein 1A/1B OS=Homo sapiens GN=HSPA1A PE=1 SV=5	250	70294	1	599.35	1196.68	1196.69	-0.0033	0.015	DAGVIAGLNVLR		Cmpd 6952, AutoMSn(599.3495), 64.1 min (id=281474990554733)
9	2	HSP71_HUMAN	Heat shock 70 kDa protein 1A/1B OS=Homo sapiens GN=HSPA1A PE=1 SV=5	250	70294	1	599.35	1196.69	1196.69	-0.0024	0.0075	DAGVIAGLNVLR		Cmpd 6945, AutoMSn(599.3499), 64.0 min (id=281474990554726)
9	2	HSP71_HUMAN	Heat shock 70 kDa protein 1A/1B OS=Homo sapiens GN=HSPA1A PE=1 SV=5	250	70294	1	599.35	1196.69	1196.69	-0.0022	0.015	DAGVIAGLNVLR		Cmpd 6962, AutoMSn(599.3500), 64.3 min (id=281474990554743)
9	2	HSP71_HUMAN	Heat shock 70 kDa protein 1A/1B OS=Homo sapiens GN=HSPA1A PE=1 SV=5	250	70294	1	599.35	1196.69	1196.69	-0.0022	0.047	DAGVIAGLNVLR		Cmpd 6940, AutoMSn(599.3500), 64.0 min (id=281474990554721)
9	2	HSP71_HUMAN	Heat shock 70 kDa protein 1A/1B OS=Homo sapiens GN=HSPA1A PE=1 SV=5	250	70294	1	599.35	1196.69	1196.69	-0.0021	0.0076	DAGVIAGLNVLR		Cmpd 6957, AutoMSn(599.3501), 64.2 min (id=281474990554738)
9	2	HSP71_HUMAN	Heat shock 70 kDa protein 1A/1B OS=Homo sapiens GN=HSPA1A PE=1 SV=5	250	70294	2	600.343	1198.67	1196.69	1.9838	0.025	DAGVIAGLNVLR		Cmpd 6104, AutoMSn(600.3430), 55.4 min (id=281474990553885)
9	2	HSP71_HUMAN	Heat shock 70 kDa protein 1A/1B OS=Homo sapiens GN=HSPA1A PE=1 SV=5	250	70294	1	658.299	1314.58	1314.59	-0.007	7.3e-06	FEELCSDLFR		Cmpd 5916, AutoMSn(658.2995), 54.5 min (id=281474990553697)
9	2	HSP71_HUMAN	Heat shock 70 kDa protein 1A/1B OS=Homo sapiens GN=HSPA1A PE=1 SV=5	250	70294	1	658.303	1314.59	1314.59	0.0003	4.4e-05	FEELCSDLFR		Cmpd 5973, AutoMSn(658.3032), 54.8 min (id=281474990553754)
9	2	HSP71_HUMAN	Heat shock 70 kDa protein 1A/1B OS=Homo sapiens GN=HSPA1A PE=1 SV=5	250	70294	1	658.811	1315.61	1314.59	1.0163	2.5	FEELCSDLFR		Cmpd 6094, AutoMSn(658.8112), 55.3 min (id=281474990553875)
9	2	HSP71_HUMAN	Heat shock 70 kDa protein 1A/1B OS=Homo sapiens GN=HSPA1A PE=1 SV=5	250	70294	1	514.917	1541.73	1541.73	0.0006	0.0021	ARFEELCSDLFR		Cmpd 4229, AutoMSn(514.9173), 47.5 min (id=281474990552010)
9	2	HSP71_HUMAN	Heat shock 70 kDa protein 1A/1B OS=Homo sapiens GN=HSPA1A PE=1 SV=5	250	70294	2	844.447	1686.88	1686.89	-0.0149	3	IINEPTAAAIAYGLDR		Cmpd 6538, AutoMSn(844.4469), 58.4 min (id=281474990554319)
9	2	HSP71_HUMAN	Heat shock 70 kDa protein 1A/1B OS=Homo sapiens GN=HSPA1A PE=1 SV=5	250	70294	1	844.45	1686.89	1686.89	-0.0084	0.00088	IINEPTAAAIAYGLDR		Cmpd 6583, AutoMSn(844.4501), 58.7 min (id=281474990554364)
9	2	HSP71_HUMAN	Heat shock 70 kDa protein 1A/1B OS=Homo sapiens GN=HSPA1A PE=1 SV=5	250	70294	1	563.305	1686.89	1686.89	-0.002	0.67	IINEPTAAAIAYGLDR		Cmpd 6549, AutoMSn(563.3046), 58.5 min (id=281474990554330)
9	2	HSP71_HUMAN	Heat shock 70 kDa protein 1A/1B OS=Homo sapiens GN=HSPA1A PE=1 SV=5	250	70294	1	563.305	1686.89	1686.89	-0.0007	0.035	IINEPTAAAIAYGLDR		Cmpd 6598, AutoMSn(563.3051), 58.8 min (id=281474990554379)
9	2	HSP71_HUMAN	Heat shock 70 kDa protein 1A/1B OS=Homo sapiens GN=HSPA1A PE=1 SV=5	250	70294	1	1019.16	3054.47	3054.49	-0.0195	0.21	ELEQVCNPIISGLYQGAGGPGPGGFGAQGPK		Cmpd 8883, AutoMSn(1019.1631), 81.0 min (id=281474990556664)
9	2	HSP71_HUMAN	Heat shock 70 kDa protein 1A/1B OS=Homo sapiens GN=HSPA1A PE=1 SV=5	250	70294	1	1019.5	3055.47	3054.49	0.987	0.0024	ELEQVCNPIISGLYQGAGGPGPGGFGAQGPK		Cmpd 8937, AutoMSn(1019.4986), 81.2 min (id=281474990556718)
9	3	GRP78_HUMAN	78 kDa glucose-regulated protein OS=Homo sapiens GN=HSPA5 PE=1 SV=2	233	72402	1	699.394	1396.77	1396.78	-0.0075	0.0098	ELEEIVQPIISK		Cmpd 6483, AutoMSn(699.3942), 58.0 min (id=281474990554264)
9	3	GRP78_HUMAN	78 kDa glucose-regulated protein OS=Homo sapiens GN=HSPA5 PE=1 SV=2	233	72402	1	699.396	1396.78	1396.78	-0.0031	8.5e-06	ELEEIVQPIISK		Cmpd 6435, AutoMSn(699.3964), 57.7 min (id=281474990554216)
9	3	GRP78_HUMAN	78 kDa glucose-regulated protein OS=Homo sapiens GN=HSPA5 PE=1 SV=2	233	72402	1	730.878	1459.74	1459.75	-0.0105	0.00016	SDIDEIVLVGGSTR		Cmpd 5952, AutoMSn(730.8779), 54.7 min (id=281474990553733)
9	3	GRP78_HUMAN	78 kDa glucose-regulated protein OS=Homo sapiens GN=HSPA5 PE=1 SV=2	233	72402	1	783.89	1565.77	1565.77	-0.007	1.6e-05	ITPSYVAFTPEGER		Cmpd 3234, AutoMSn(783.8901), 43.5 min (id=281474990551015)
9	3	GRP78_HUMAN	78 kDa glucose-regulated protein OS=Homo sapiens GN=HSPA5 PE=1 SV=2	233	72402	1	783.891	1565.77	1565.77	-0.0055	0.049	ITPSYVAFTPEGER		Cmpd 3305, AutoMSn(783.8908), 43.7 min (id=281474990551086)
9	3	GRP78_HUMAN	78 kDa glucose-regulated protein OS=Homo sapiens GN=HSPA5 PE=1 SV=2	233	72402	1	830.447	1658.88	1658.89	-0.0079	0.00017	IINEPTAAAIAYGLDK		Cmpd 6330, AutoMSn(830.4473), 57.0 min (id=281474990554111)
9	3	GRP78_HUMAN	78 kDa glucose-regulated protein OS=Homo sapiens GN=HSPA5 PE=1 SV=2	233	72402	1	830.45	1658.89	1658.89	-0.0017	0.091	IINEPTAAAIAYGLDK		Cmpd 6364, AutoMSn(830.4504), 57.2 min (id=281474990554145)
9	3	GRP78_HUMAN	78 kDa glucose-regulated protein OS=Homo sapiens GN=HSPA5 PE=1 SV=2	233	72402	1	553.973	1658.9	1658.89	0.0081	2.7e-05	IINEPTAAAIAYGLDK		Cmpd 6339, AutoMSn(553.9726), 57.0 min (id=281474990554120)
9	3	GRP78_HUMAN	78 kDa glucose-regulated protein OS=Homo sapiens GN=HSPA5 PE=1 SV=2	233	72402	1	613.641	1837.9	1835.93	1.9733	0.00048	SQIFSTASDNQPTVTIK		Cmpd 2861, AutoMSn(613.6406), 41.9 min (id=281474990550642)
9	3	GRP78_HUMAN	78 kDa glucose-regulated protein OS=Homo sapiens GN=HSPA5 PE=1 SV=2	233	72402	1	645.339	1933	1933.01	-0.0106	0.027	DNHLLGTFDLTGIPPAPR		Cmpd 7587, AutoMSn(645.3390), 73.8 min (id=281474990555368)
9	3	GRP78_HUMAN	78 kDa glucose-regulated protein OS=Homo sapiens GN=HSPA5 PE=1 SV=2	233	72402	1	645.341	1933	1933.01	-0.0051	3	DNHLLGTFDLTGIPPAPR		Cmpd 7656, AutoMSn(645.3408), 74.3 min (id=281474990555437)
9	3	GRP78_HUMAN	78 kDa glucose-regulated protein OS=Homo sapiens GN=HSPA5 PE=1 SV=2	233	72402	1	645.341	1933	1933.01	-0.0035	0.054	DNHLLGTFDLTGIPPAPR		Cmpd 7621, AutoMSn(645.3414), 74.0 min (id=281474990555402)
9	3	GRP78_HUMAN	78 kDa glucose-regulated protein OS=Homo sapiens GN=HSPA5 PE=1 SV=2	233	72402	1	645.343	1933.01	1933.01	0.0027	0.28	DNHLLGTFDLTGIPPAPR		Cmpd 7554, AutoMSn(645.3434), 73.5 min (id=281474990555335)
9	3	GRP78_HUMAN	78 kDa glucose-regulated protein OS=Homo sapiens GN=HSPA5 PE=1 SV=2	233	72402	1	658.974	1973.9	1973.9	-0.0018	0.032	IEWLESHQDADIEDFK		Cmpd 5626, AutoMSn(658.9736), 53.2 min (id=281474990553407)
9	3	GRP78_HUMAN	78 kDa glucose-regulated protein OS=Homo sapiens GN=HSPA5 PE=1 SV=2	233	72402	1	1088.5	2174.98	2174.99	-0.0069	0.065	LYGSAGPPPTGEEDTAEKDEL		Cmpd 2021, AutoMSn(1088.4966), 38.5 min (id=281474990549802)
9	3	GRP78_HUMAN	78 kDa glucose-regulated protein OS=Homo sapiens GN=HSPA5 PE=1 SV=2	233	72402	1	726.003	2174.99	2174.99	0.0029	0.00074	LYGSAGPPPTGEEDTAEKDEL		Cmpd 1932, AutoMSn(726.0034), 38.2 min (id=281474990549713)
9		HSP72_HUMAN	Heat shock-related 70 kDa protein 2 OS=Homo sapiens GN=HSPA2 PE=1 SV=1	253	70263	1	627.31	1252.61	1252.61	-0.0037	1.5e-05	FEELNADLFR		Cmpd 6222, AutoMSn(627.3098), 56.1 min (id=281474990554003)
9		HSP72_HUMAN	Heat shock-related 70 kDa protein 2 OS=Homo sapiens GN=HSPA2 PE=1 SV=1	253	70263	1	627.31	1252.61	1252.61	-0.0027	2.1e-05	FEELNADLFR		Cmpd 6175, AutoMSn(627.3103), 55.8 min (id=281474990553956)
9		HSP72_HUMAN	Heat shock-related 70 kDa protein 2 OS=Homo sapiens GN=HSPA2 PE=1 SV=1	253	70263	1	627.311	1252.61	1252.61	-0.0009	0.0063	FEELNADLFR		Cmpd 6261, AutoMSn(627.3112), 56.4 min (id=281474990554042)
9		HSP72_HUMAN	Heat shock-related 70 kDa protein 2 OS=Homo sapiens GN=HSPA2 PE=1 SV=1	253	70263	1	494.258	1479.75	1479.75	0.006	4.9e-06	ARFEELNADLFR		Cmpd 3829, AutoMSn(494.2583), 45.9 min (id=281474990551610)
9		HSP72_HUMAN	Heat shock-related 70 kDa protein 2 OS=Homo sapiens GN=HSPA2 PE=1 SV=1	253	70263	1	494.26	1479.76	1479.75	0.0122	1.9e-05	ARFEELNADLFR		Cmpd 3905, AutoMSn(494.2603), 46.2 min (id=281474990551686)
9		HSP72_HUMAN	Heat shock-related 70 kDa protein 2 OS=Homo sapiens GN=HSPA2 PE=1 SV=1	253	70263	1	830.447	1658.88	1658.89	-0.0079	0.00017	IINEPTAAAIAYGLDK		Cmpd 6330, AutoMSn(830.4473), 57.0 min (id=281474990554111)
9		HSP72_HUMAN	Heat shock-related 70 kDa protein 2 OS=Homo sapiens GN=HSPA2 PE=1 SV=1	253	70263	1	830.45	1658.89	1658.89	-0.0017	0.091	IINEPTAAAIAYGLDK		Cmpd 6364, AutoMSn(830.4504), 57.2 min (id=281474990554145)
9		HSP72_HUMAN	Heat shock-related 70 kDa protein 2 OS=Homo sapiens GN=HSPA2 PE=1 SV=1	253	70263	1	553.973	1658.9	1658.89	0.0081	2.7e-05	IINEPTAAAIAYGLDK		Cmpd 6339, AutoMSn(553.9726), 57.0 min (id=281474990554120)
9		HSP72_HUMAN	Heat shock-related 70 kDa protein 2 OS=Homo sapiens GN=HSPA2 PE=1 SV=1	253	70263	1	596.666	1786.98	1786.98	-0.0063	0.0028	IINEPTAAAIAYGLDKK		Cmpd 3753, AutoMSn(596.6661), 45.6 min (id=281474990551534)
9		HSP76_HUMAN	Heat shock 70 kDa protein 6 OS=Homo sapiens GN=HSPA6 PE=1 SV=2	128	71440	1	658.299	1314.58	1314.59	-0.007	7.3e-06	FEELCSDLFR		Cmpd 5916, AutoMSn(658.2995), 54.5 min (id=281474990553697)
9		HSP76_HUMAN	Heat shock 70 kDa protein 6 OS=Homo sapiens GN=HSPA6 PE=1 SV=2	128	71440	1	658.303	1314.59	1314.59	0.0003	4.4e-05	FEELCSDLFR		Cmpd 5973, AutoMSn(658.3032), 54.8 min (id=281474990553754)
9		HSP76_HUMAN	Heat shock 70 kDa protein 6 OS=Homo sapiens GN=HSPA6 PE=1 SV=2	128	71440	1	658.811	1315.61	1314.59	1.0163	2.5	FEELCSDLFR		Cmpd 6094, AutoMSn(658.8112), 55.3 min (id=281474990553875)
9		HSP76_HUMAN	Heat shock 70 kDa protein 6 OS=Homo sapiens GN=HSPA6 PE=1 SV=2	128	71440	1	514.917	1541.73	1541.73	0.0006	0.0021	ARFEELCSDLFR		Cmpd 4229, AutoMSn(514.9173), 47.5 min (id=281474990552010)
9		HSP76_HUMAN	Heat shock 70 kDa protein 6 OS=Homo sapiens GN=HSPA6 PE=1 SV=2	128	71440	2	844.447	1686.88	1686.89	-0.0149	3	IINEPTAAAIAYGLDR		Cmpd 6538, AutoMSn(844.4469), 58.4 min (id=281474990554319)
9		HSP76_HUMAN	Heat shock 70 kDa protein 6 OS=Homo sapiens GN=HSPA6 PE=1 SV=2	128	71440	1	844.45	1686.89	1686.89	-0.0084	0.00088	IINEPTAAAIAYGLDR		Cmpd 6583, AutoMSn(844.4501), 58.7 min (id=281474990554364)
9		HSP76_HUMAN	Heat shock 70 kDa protein 6 OS=Homo sapiens GN=HSPA6 PE=1 SV=2	128	71440	1	563.305	1686.89	1686.89	-0.002	0.67	IINEPTAAAIAYGLDR		Cmpd 6549, AutoMSn(563.3046), 58.5 min (id=281474990554330)
9		HSP76_HUMAN	Heat shock 70 kDa protein 6 OS=Homo sapiens GN=HSPA6 PE=1 SV=2	128	71440	1	563.305	1686.89	1686.89	-0.0007	0.035	IINEPTAAAIAYGLDR		Cmpd 6598, AutoMSn(563.3051), 58.8 min (id=281474990554379)
9		HS71L_HUMAN	Heat shock 70 kDa protein 1-like OS=Homo sapiens GN=HSPA1L PE=1 SV=2	118	70730	1	599.349	1196.68	1196.69	-0.0043	0.099	DAGVIAGLNVLR		Cmpd 6968, AutoMSn(599.3490), 64.3 min (id=281474990554749)
9		HS71L_HUMAN	Heat shock 70 kDa protein 1-like OS=Homo sapiens GN=HSPA1L PE=1 SV=2	118	70730	1	599.35	1196.68	1196.69	-0.0033	0.015	DAGVIAGLNVLR		Cmpd 6952, AutoMSn(599.3495), 64.1 min (id=281474990554733)
9		HS71L_HUMAN	Heat shock 70 kDa protein 1-like OS=Homo sapiens GN=HSPA1L PE=1 SV=2	118	70730	1	599.35	1196.69	1196.69	-0.0024	0.0075	DAGVIAGLNVLR		Cmpd 6945, AutoMSn(599.3499), 64.0 min (id=281474990554726)
9		HS71L_HUMAN	Heat shock 70 kDa protein 1-like OS=Homo sapiens GN=HSPA1L PE=1 SV=2	118	70730	1	599.35	1196.69	1196.69	-0.0022	0.015	DAGVIAGLNVLR		Cmpd 6962, AutoMSn(599.3500), 64.3 min (id=281474990554743)
9		HS71L_HUMAN	Heat shock 70 kDa protein 1-like OS=Homo sapiens GN=HSPA1L PE=1 SV=2	118	70730	1	599.35	1196.69	1196.69	-0.0022	0.047	DAGVIAGLNVLR		Cmpd 6940, AutoMSn(599.3500), 64.0 min (id=281474990554721)
9		HS71L_HUMAN	Heat shock 70 kDa protein 1-like OS=Homo sapiens GN=HSPA1L PE=1 SV=2	118	70730	1	599.35	1196.69	1196.69	-0.0021	0.0076	DAGVIAGLNVLR		Cmpd 6957, AutoMSn(599.3501), 64.2 min (id=281474990554738)
9		HS71L_HUMAN	Heat shock 70 kDa protein 1-like OS=Homo sapiens GN=HSPA1L PE=1 SV=2	118	70730	2	600.343	1198.67	1196.69	1.9838	0.025	DAGVIAGLNVLR		Cmpd 6104, AutoMSn(600.3430), 55.4 min (id=281474990553885)
9		HS71L_HUMAN	Heat shock 70 kDa protein 1-like OS=Homo sapiens GN=HSPA1L PE=1 SV=2	118	70730	1	830.447	1658.88	1658.89	-0.0079	0.00017	IINEPTAAAIAYGLDK		Cmpd 6330, AutoMSn(830.4473), 57.0 min (id=281474990554111)
9		HS71L_HUMAN	Heat shock 70 kDa protein 1-like OS=Homo sapiens GN=HSPA1L PE=1 SV=2	118	70730	1	830.45	1658.89	1658.89	-0.0017	0.091	IINEPTAAAIAYGLDK		Cmpd 6364, AutoMSn(830.4504), 57.2 min (id=281474990554145)
9		HS71L_HUMAN	Heat shock 70 kDa protein 1-like OS=Homo sapiens GN=HSPA1L PE=1 SV=2	118	70730	1	553.973	1658.9	1658.89	0.0081	2.7e-05	IINEPTAAAIAYGLDK		Cmpd 6339, AutoMSn(553.9726), 57.0 min (id=281474990554120)
9		HSP77_HUMAN	Putative heat shock 70 kDa protein 7 OS=Homo sapiens GN=HSPA7 PE=5 SV=2	109	40448	1	658.299	1314.58	1314.59	-0.007	7.3e-06	FEELCSDLFR		Cmpd 5916, AutoMSn(658.2995), 54.5 min (id=281474990553697)
9		HSP77_HUMAN	Putative heat shock 70 kDa protein 7 OS=Homo sapiens GN=HSPA7 PE=5 SV=2	109	40448	1	658.303	1314.59	1314.59	0.0003	4.4e-05	FEELCSDLFR		Cmpd 5973, AutoMSn(658.3032), 54.8 min (id=281474990553754)
9		HSP77_HUMAN	Putative heat shock 70 kDa protein 7 OS=Homo sapiens GN=HSPA7 PE=5 SV=2	109	40448	1	658.811	1315.61	1314.59	1.0163	2.5	FEELCSDLFR		Cmpd 6094, AutoMSn(658.8112), 55.3 min (id=281474990553875)
9		HSP77_HUMAN	Putative heat shock 70 kDa protein 7 OS=Homo sapiens GN=HSPA7 PE=5 SV=2	109	40448	1	514.917	1541.73	1541.73	0.0006	0.0021	ARFEELCSDLFR		Cmpd 4229, AutoMSn(514.9173), 47.5 min (id=281474990552010)
10	1	K1C9_HUMAN	Keratin, type I cytoskeletal 9 OS=Homo sapiens GN=KRT9 PE=1 SV=3	339	62255	1	579.803	1157.59	1156.58	1.0089	0.012	QGVDADINGLR		Cmpd 3831, AutoMSn(579.8035), 45.9 min (id=281474990551612)
10	1	K1C9_HUMAN	Keratin, type I cytoskeletal 9 OS=Homo sapiens GN=KRT9 PE=1 SV=3	339	62255	2	579.804	1157.59	1156.58	1.0101	0.98	QGVDADINGLR		Cmpd 3763, AutoMSn(579.8042), 45.6 min (id=281474990551544)
10	1	K1C9_HUMAN	Keratin, type I cytoskeletal 9 OS=Homo sapiens GN=KRT9 PE=1 SV=3	339	62255	1	613.325	1836.95	1836.96	-0.0044	1.2e-05	HGVQELEIELQSQLSK		Cmpd 6207, AutoMSn(613.3252), 56.0 min (id=281474990553988)
10	1	K1C9_HUMAN	Keratin, type I cytoskeletal 9 OS=Homo sapiens GN=KRT9 PE=1 SV=3	339	62255	1	613.326	1836.95	1836.96	-0.0031	0.1	HGVQELEIELQSQLSK		Cmpd 6249, AutoMSn(613.3256), 56.3 min (id=281474990554030)
10	1	K1C9_HUMAN	Keratin, type I cytoskeletal 9 OS=Homo sapiens GN=KRT9 PE=1 SV=3	339	62255	1	613.329	1836.97	1836.96	0.0081	0.065	HGVQELEIELQSQLSK		Cmpd 6170, AutoMSn(613.3293), 55.8 min (id=281474990553951)
10	1	K1C9_HUMAN	Keratin, type I cytoskeletal 9 OS=Homo sapiens GN=KRT9 PE=1 SV=3	339	62255	1	1102	2201.99	2202.01	-0.0163	0.47	SDLEMQYETLQEELMALK	2 Oxidation (M)	Cmpd 10402, AutoMSn(1102.0027), 88.2 min (id=281474990558183)
10	1	K1C9_HUMAN	Keratin, type I cytoskeletal 9 OS=Homo sapiens GN=KRT9 PE=1 SV=3	339	62255	1	735.005	2201.99	2202.01	-0.0125	7.2e-05	SDLEMQYETLQEELMALK	2 Oxidation (M)	Cmpd 10404, AutoMSn(735.0055), 88.2 min (id=281474990558185)
10	1	K1C9_HUMAN	Keratin, type I cytoskeletal 9 OS=Homo sapiens GN=KRT9 PE=1 SV=3	339	62255	1	837.375	2509.1	2509.12	-0.0224	3.8e-08	EIETYHNLLEGGQEDFESSGAGK		Cmpd 4314, AutoMSn(837.3747), 47.8 min (id=281474990552095)
10	1	K1C9_HUMAN	Keratin, type I cytoskeletal 9 OS=Homo sapiens GN=KRT9 PE=1 SV=3	339	62255	1	837.38	2509.12	2509.12	-0.0066	0.0021	EIETYHNLLEGGQEDFESSGAGK		Cmpd 4385, AutoMSn(837.3799), 48.1 min (id=281474990552166)
10	1	K1C9_HUMAN	Keratin, type I cytoskeletal 9 OS=Homo sapiens GN=KRT9 PE=1 SV=3	339	62255	1	837.383	2509.13	2509.12	0.004	3.2e-08	EIETYHNLLEGGQEDFESSGAGK		Cmpd 4244, AutoMSn(837.3834), 47.5 min (id=281474990552025)
10	1	K1C9_HUMAN	Keratin, type I cytoskeletal 9 OS=Homo sapiens GN=KRT9 PE=1 SV=3	339	62255	1	837.387	2509.14	2509.12	0.014	0.0024	EIETYHNLLEGGQEDFESSGAGK		Cmpd 4187, AutoMSn(837.3868), 47.3 min (id=281474990551968)
10	1	K1C9_HUMAN	Keratin, type I cytoskeletal 9 OS=Homo sapiens GN=KRT9 PE=1 SV=3	339	62255	1	902.387	2704.14	2704.15	-0.0139	0.3	GGGGSFGYSYGGGSGGGFSASSLGGGFGGGSR		Cmpd 6719, AutoMSn(902.3873), 59.8 min (id=281474990554500)
10	1	K1C9_HUMAN	Keratin, type I cytoskeletal 9 OS=Homo sapiens GN=KRT9 PE=1 SV=3	339	62255	1	918.433	2752.28	2752.32	-0.0398	0.0095	YCGQLQMIQEQISNLEAQITDVR	Oxidation (M)	Cmpd 11569, AutoMSn(918.4327), 93.6 min (id=281474990559350)
10	1	K1C9_HUMAN	Keratin, type I cytoskeletal 9 OS=Homo sapiens GN=KRT9 PE=1 SV=3	339	62255	1	918.437	2752.29	2752.32	-0.0255	0.0001	YCGQLQMIQEQISNLEAQITDVR	Oxidation (M)	Cmpd 11553, AutoMSn(918.4374), 93.5 min (id=281474990559334)
10	1	K1C9_HUMAN	Keratin, type I cytoskeletal 9 OS=Homo sapiens GN=KRT9 PE=1 SV=3	339	62255	1	918.438	2752.29	2752.32	-0.0222	0.00014	YCGQLQMIQEQISNLEAQITDVR	Oxidation (M)	Cmpd 11542, AutoMSn(918.4385), 93.5 min (id=281474990559323)
10	1	K1C9_HUMAN	Keratin, type I cytoskeletal 9 OS=Homo sapiens GN=KRT9 PE=1 SV=3	339	62255	1	918.446	2752.31	2752.32	-0.0012	6.1e-05	YCGQLQMIQEQISNLEAQITDVR	Oxidation (M)	Cmpd 11538, AutoMSn(918.4455), 93.5 min (id=281474990559319)
10	1	K1C9_HUMAN	Keratin, type I cytoskeletal 9 OS=Homo sapiens GN=KRT9 PE=1 SV=3	339	62255	1	724.604	2894.39	2894.38	0.0046	0.043	NHKEEMSQLTGQNSGDVNVEINVAPGK		Cmpd 1674, AutoMSn(724.6041), 37.0 min (id=281474990549455)
11	1	MYO1D_HUMAN	Unconventional myosin-Id OS=Homo sapiens GN=MYO1D PE=1 SV=2	317	116927	1	547.795	1093.58	1093.57	0.0021	0.19	LFCWIVTR		Cmpd 6297, AutoMSn(547.7955), 56.6 min (id=281474990554078)
11	1	MYO1D_HUMAN	Unconventional myosin-Id OS=Homo sapiens GN=MYO1D PE=1 SV=2	317	116927	1	547.797	1093.58	1093.57	0.0042	0.00023	LFCWIVTR		Cmpd 6323, AutoMSn(547.7965), 56.9 min (id=281474990554104)
11	1	MYO1D_HUMAN	Unconventional myosin-Id OS=Homo sapiens GN=MYO1D PE=1 SV=2	317	116927	1	547.797	1093.58	1093.57	0.0044	0.0045	LFCWIVTR		Cmpd 6354, AutoMSn(547.7966), 57.1 min (id=281474990554135)
11	1	MYO1D_HUMAN	Unconventional myosin-Id OS=Homo sapiens GN=MYO1D PE=1 SV=2	317	116927	1	561.312	1120.61	1120.61	-0.003	0.0014	TLFTLEELR		Cmpd 6374, AutoMSn(561.3122), 57.3 min (id=281474990554155)
11	1	MYO1D_HUMAN	Unconventional myosin-Id OS=Homo sapiens GN=MYO1D PE=1 SV=2	317	116927	1	561.315	1120.62	1120.61	0.0026	2.6e-05	TLFTLEELR		Cmpd 6338, AutoMSn(561.3150), 57.0 min (id=281474990554119)
11	1	MYO1D_HUMAN	Unconventional myosin-Id OS=Homo sapiens GN=MYO1D PE=1 SV=2	317	116927	1	636.888	1271.76	1271.77	-0.0085	0.00034	VVSIIAELLSTK		Cmpd 9472, AutoMSn(636.8881), 83.9 min (id=281474990557253)
11	1	MYO1D_HUMAN	Unconventional myosin-Id OS=Homo sapiens GN=MYO1D PE=1 SV=2	317	116927	1	636.891	1271.77	1271.77	-0.002	0.00028	VVSIIAELLSTK		Cmpd 9525, AutoMSn(636.8913), 84.1 min (id=281474990557306)
11	1	MYO1D_HUMAN	Unconventional myosin-Id OS=Homo sapiens GN=MYO1D PE=1 SV=2	317	116927	1	425.947	1274.82	1274.81	0.0108	0.0057	ILAAILHLGNLK		Cmpd 6358, AutoMSn(425.9467), 57.2 min (id=281474990554139)
11	1	MYO1D_HUMAN	Unconventional myosin-Id OS=Homo sapiens GN=MYO1D PE=1 SV=2	317	116927	1	508.603	1522.79	1522.79	-0.0024	0.025	RFEEALQTIFNR		Cmpd 5202, AutoMSn(508.6029), 51.4 min (id=281474990552983)
11	1	MYO1D_HUMAN	Unconventional myosin-Id OS=Homo sapiens GN=MYO1D PE=1 SV=2	317	116927	1	508.606	1522.8	1522.79	0.0074	0.0075	RFEEALQTIFNR		Cmpd 5133, AutoMSn(508.6061), 51.1 min (id=281474990552914)
11	1	MYO1D_HUMAN	Unconventional myosin-Id OS=Homo sapiens GN=MYO1D PE=1 SV=2	317	116927	1	785.418	1568.82	1568.83	-0.0098	0.015	HQVEYLGLLENVR		Cmpd 4872, AutoMSn(785.4179), 50.1 min (id=281474990552653)
11	1	MYO1D_HUMAN	Unconventional myosin-Id OS=Homo sapiens GN=MYO1D PE=1 SV=2	317	116927	1	785.419	1568.82	1568.83	-0.008	0.018	HQVEYLGLLENVR		Cmpd 4814, AutoMSn(785.4188), 49.8 min (id=281474990552595)
11	1	MYO1D_HUMAN	Unconventional myosin-Id OS=Homo sapiens GN=MYO1D PE=1 SV=2	317	116927	1	523.95	1568.83	1568.83	-0.0023	1.4e-05	HQVEYLGLLENVR		Cmpd 4869, AutoMSn(523.9502), 50.0 min (id=281474990552650)
11	1	MYO1D_HUMAN	Unconventional myosin-Id OS=Homo sapiens GN=MYO1D PE=1 SV=2	317	116927	1	523.951	1568.83	1568.83	-0.001	5.1e-05	HQVEYLGLLENVR		Cmpd 4810, AutoMSn(523.9506), 49.8 min (id=281474990552591)
11	1	MYO1D_HUMAN	Unconventional myosin-Id OS=Homo sapiens GN=MYO1D PE=1 SV=2	317	116927	1	550.974	1649.9	1649.9	-0.0018	0.0035	VIGFKPEEIQTVYK		Cmpd 3194, AutoMSn(550.9743), 43.3 min (id=281474990550975)
11	1	MYO1D_HUMAN	Unconventional myosin-Id OS=Homo sapiens GN=MYO1D PE=1 SV=2	317	116927	1	550.977	1649.91	1649.9	0.0054	0.00015	VIGFKPEEIQTVYK		Cmpd 3254, AutoMSn(550.9767), 43.5 min (id=281474990551035)
11	1	MYO1D_HUMAN	Unconventional myosin-Id OS=Homo sapiens GN=MYO1D PE=1 SV=2	317	116927	1	594.976	1781.9	1781.9	0.0057	0.012	HYAGDVVYSVIGFIDK		Cmpd 8642, AutoMSn(594.9754), 79.8 min (id=281474990556423)
11	1	MYO1D_HUMAN	Unconventional myosin-Id OS=Homo sapiens GN=MYO1D PE=1 SV=2	317	116927	1	594.976	1781.91	1781.9	0.0064	0.094	HYAGDVVYSVIGFIDK		Cmpd 8693, AutoMSn(594.9757), 80.1 min (id=281474990556474)
11	1	MYO1D_HUMAN	Unconventional myosin-Id OS=Homo sapiens GN=MYO1D PE=1 SV=2	317	116927	1	526.776	2103.08	2103.08	-0.0032	0.0011	ELYERPPHLFAIADAAYK		Cmpd 5229, AutoMSn(526.7762), 51.5 min (id=281474990553010)
12	1	HS90A_HUMAN	Heat shock protein HSP 90-alpha OS=Homo sapiens GN=HSP90AA1 PE=1 SV=5	304	85006	1	554.774	1107.53	1107.53	-0.0016	0.00035	APFDLFENR		Cmpd 5165, AutoMSn(554.7739), 51.2 min (id=281474990552946)
12	1	HS90A_HUMAN	Heat shock protein HSP 90-alpha OS=Homo sapiens GN=HSP90AA1 PE=1 SV=5	304	85006	1	554.774	1107.53	1107.53	-0.0007	9.2e-06	APFDLFENR		Cmpd 5230, AutoMSn(554.7743), 51.5 min (id=281474990553011)
12	1	HS90A_HUMAN	Heat shock protein HSP 90-alpha OS=Homo sapiens GN=HSP90AA1 PE=1 SV=5	304	85006	1	621.85	1241.69	1241.7	-0.0119	7e-05	ADLINNLGTIAK		Cmpd 4491, AutoMSn(621.8503), 48.5 min (id=281474990552272)
12	1	HS90A_HUMAN	Heat shock protein HSP 90-alpha OS=Homo sapiens GN=HSP90AA1 PE=1 SV=5	304	85006	1	621.854	1241.69	1241.7	-0.005	0.00028	ADLINNLGTIAK		Cmpd 4422, AutoMSn(621.8538), 48.3 min (id=281474990552203)
12	1	HS90A_HUMAN	Heat shock protein HSP 90-alpha OS=Homo sapiens GN=HSP90AA1 PE=1 SV=5	304	85006	1	622.348	1242.68	1241.7	0.9838	0.025	ADLINNLGTIAK		Cmpd 4247, AutoMSn(622.3481), 47.5 min (id=281474990552028)
12	1	HS90A_HUMAN	Heat shock protein HSP 90-alpha OS=Homo sapiens GN=HSP90AA1 PE=1 SV=5	304	85006	1	757.391	1512.77	1512.78	-0.01	0.00039	GVVDSEDLPLNISR		Cmpd 6048, AutoMSn(757.3915), 55.1 min (id=281474990553829)
12	1	HS90A_HUMAN	Heat shock protein HSP 90-alpha OS=Homo sapiens GN=HSP90AA1 PE=1 SV=5	304	85006	1	757.398	1512.78	1512.78	0.0026	1.9e-05	GVVDSEDLPLNISR		Cmpd 6105, AutoMSn(757.3978), 55.4 min (id=281474990553886)
12	1	HS90A_HUMAN	Heat shock protein HSP 90-alpha OS=Homo sapiens GN=HSP90AA1 PE=1 SV=5	304	85006	1	596.319	1785.93	1785.94	-0.0026	6.9e-05	HLEINPDHSIIETLR		Cmpd 3050, AutoMSn(596.3188), 42.7 min (id=281474990550831)
12	1	HS90A_HUMAN	Heat shock protein HSP 90-alpha OS=Homo sapiens GN=HSP90AA1 PE=1 SV=5	304	85006	1	596.989	1787.94	1785.94	2.0072	0.079	HLEINPDHSIIETLR		Cmpd 2982, AutoMSn(596.9888), 42.4 min (id=281474990550763)
12	1	HS90A_HUMAN	Heat shock protein HSP 90-alpha OS=Homo sapiens GN=HSP90AA1 PE=1 SV=5	304	85006	1	917.385	1832.76	1832.77	-0.0176	8.6e-07	NPDDITNEEYGEFYK		Cmpd 3413, AutoMSn(917.3855), 44.2 min (id=281474990551194)
12	1	HS90A_HUMAN	Heat shock protein HSP 90-alpha OS=Homo sapiens GN=HSP90AA1 PE=1 SV=5	304	85006	1	917.396	1832.78	1832.77	0.0041	0.0068	NPDDITNEEYGEFYK		Cmpd 3345, AutoMSn(917.3964), 43.9 min (id=281474990551126)
12	1	HS90A_HUMAN	Heat shock protein HSP 90-alpha OS=Homo sapiens GN=HSP90AA1 PE=1 SV=5	304	85006	1	752.667	2254.98	2254.95	0.0261	8.6e-05	HNDDEQYAWESSAGGSFTVR		Cmpd 2771, AutoMSn(752.6665), 41.6 min (id=281474990550552)
12	2	HS90B_HUMAN	Heat shock protein HSP 90-beta OS=Homo sapiens GN=HSP90AB1 PE=1 SV=4	236	83554	1	621.85	1241.69	1241.7	-0.0119	7e-05	ADLINNLGTIAK		Cmpd 4491, AutoMSn(621.8503), 48.5 min (id=281474990552272)
12	2	HS90B_HUMAN	Heat shock protein HSP 90-beta OS=Homo sapiens GN=HSP90AB1 PE=1 SV=4	236	83554	1	621.854	1241.69	1241.7	-0.005	0.00028	ADLINNLGTIAK		Cmpd 4422, AutoMSn(621.8538), 48.3 min (id=281474990552203)
12	2	HS90B_HUMAN	Heat shock protein HSP 90-beta OS=Homo sapiens GN=HSP90AB1 PE=1 SV=4	236	83554	1	622.348	1242.68	1241.7	0.9838	0.025	ADLINNLGTIAK		Cmpd 4247, AutoMSn(622.3481), 47.5 min (id=281474990552028)
12	2	HS90B_HUMAN	Heat shock protein HSP 90-beta OS=Homo sapiens GN=HSP90AB1 PE=1 SV=4	236	83554	1	757.391	1512.77	1512.78	-0.01	0.00039	GVVDSEDLPLNISR		Cmpd 6048, AutoMSn(757.3915), 55.1 min (id=281474990553829)
12	2	HS90B_HUMAN	Heat shock protein HSP 90-beta OS=Homo sapiens GN=HSP90AB1 PE=1 SV=4	236	83554	1	757.398	1512.78	1512.78	0.0026	1.9e-05	GVVDSEDLPLNISR		Cmpd 6105, AutoMSn(757.3978), 55.4 min (id=281474990553886)
12	2	HS90B_HUMAN	Heat shock protein HSP 90-beta OS=Homo sapiens GN=HSP90AB1 PE=1 SV=4	236	83554	1	603.659	1807.95	1807.95	0.003	3.2	HSQFIGYPITLYLEK		Cmpd 7030, AutoMSn(603.6585), 65.8 min (id=281474990554811)
12	2	HS90B_HUMAN	Heat shock protein HSP 90-beta OS=Homo sapiens GN=HSP90AB1 PE=1 SV=4	236	83554	1	924.402	1846.79	1846.79	-0.0008	7e-07	NPDDITQEEYGEFYK		Cmpd 3696, AutoMSn(924.4017), 45.3 min (id=281474990551477)
12	2	HS90B_HUMAN	Heat shock protein HSP 90-beta OS=Homo sapiens GN=HSP90AB1 PE=1 SV=4	236	83554	1	924.907	1847.8	1846.79	1.0088	0.0061	NPDDITQEEYGEFYK		Cmpd 3645, AutoMSn(924.9065), 45.1 min (id=281474990551426)
12	2	HS90B_HUMAN	Heat shock protein HSP 90-beta OS=Homo sapiens GN=HSP90AB1 PE=1 SV=4	236	83554	1	726.323	2175.95	2175.94	0.0102	0.0032	YHTSQSGDEMTSLSEYVSR		Cmpd 1809, AutoMSn(726.3233), 37.6 min (id=281474990549590)
12	2	HS90B_HUMAN	Heat shock protein HSP 90-beta OS=Homo sapiens GN=HSP90AB1 PE=1 SV=4	236	83554	1	726.324	2175.95	2175.94	0.0113	0.013	YHTSQSGDEMTSLSEYVSR		Cmpd 1754, AutoMSn(726.3237), 37.4 min (id=281474990549535)
12	2	HS90B_HUMAN	Heat shock protein HSP 90-beta OS=Homo sapiens GN=HSP90AB1 PE=1 SV=4	236	83554	1	752.667	2254.98	2254.95	0.0261	8.6e-05	HNDDEQYAWESSAGGSFTVR		Cmpd 2771, AutoMSn(752.6665), 41.6 min (id=281474990550552)
12	3	TRAP1_HUMAN	Heat shock protein 75 kDa, mitochondrial OS=Homo sapiens GN=TRAP1 PE=1 SV=3	107	80345	1	746.924	1491.83	1491.84	-0.0082	0.015	AQLLQPTLEINPR		Cmpd 5448, AutoMSn(746.9237), 52.4 min (id=281474990553229)
12	3	TRAP1_HUMAN	Heat shock protein 75 kDa, mitochondrial OS=Homo sapiens GN=TRAP1 PE=1 SV=3	107	80345	1	757.391	1512.77	1512.78	-0.01	0.00039	GVVDSEDIPLNLSR		Cmpd 6048, AutoMSn(757.3915), 55.1 min (id=281474990553829)
12	3	TRAP1_HUMAN	Heat shock protein 75 kDa, mitochondrial OS=Homo sapiens GN=TRAP1 PE=1 SV=3	107	80345	1	757.398	1512.78	1512.78	0.0026	1.9e-05	GVVDSEDIPLNLSR		Cmpd 6105, AutoMSn(757.3978), 55.4 min (id=281474990553886)
12	3	TRAP1_HUMAN	Heat shock protein 75 kDa, mitochondrial OS=Homo sapiens GN=TRAP1 PE=1 SV=3	107	80345	1	796.902	1591.79	1591.78	0.005	0.00036	AFLDALQNQAEASSK		Cmpd 4127, AutoMSn(796.9019), 47.1 min (id=281474990551908)
12		HS902_HUMAN	Putative heat shock protein HSP 90-alpha A2 OS=Homo sapiens GN=HSP90AA2 PE=1 SV=2	103	39454	1	621.85	1241.69	1241.7	-0.0119	7e-05	ADLINNLGTIAK		Cmpd 4491, AutoMSn(621.8503), 48.5 min (id=281474990552272)
12		HS902_HUMAN	Putative heat shock protein HSP 90-alpha A2 OS=Homo sapiens GN=HSP90AA2 PE=1 SV=2	103	39454	1	621.854	1241.69	1241.7	-0.005	0.00028	ADLINNLGTIAK		Cmpd 4422, AutoMSn(621.8538), 48.3 min (id=281474990552203)
12		HS902_HUMAN	Putative heat shock protein HSP 90-alpha A2 OS=Homo sapiens GN=HSP90AA2 PE=1 SV=2	103	39454	1	622.348	1242.68	1241.7	0.9838	0.025	ADLINNLGTIAK		Cmpd 4247, AutoMSn(622.3481), 47.5 min (id=281474990552028)
12		HS902_HUMAN	Putative heat shock protein HSP 90-alpha A2 OS=Homo sapiens GN=HSP90AA2 PE=1 SV=2	103	39454	1	752.667	2254.98	2254.95	0.0261	8.6e-05	HNDDEQYAWESSAGGSFTVR		Cmpd 2771, AutoMSn(752.6665), 41.6 min (id=281474990550552)
12		H90B2_HUMAN	Putative heat shock protein HSP 90-beta 2 OS=Homo sapiens GN=HSP90AB2P PE=1 SV=2	77	44492	1	621.85	1241.69	1241.7	-0.0119	7e-05	ADLINNLGTIAK		Cmpd 4491, AutoMSn(621.8503), 48.5 min (id=281474990552272)
12		H90B2_HUMAN	Putative heat shock protein HSP 90-beta 2 OS=Homo sapiens GN=HSP90AB2P PE=1 SV=2	77	44492	1	621.854	1241.69	1241.7	-0.005	0.00028	ADLINNLGTIAK		Cmpd 4422, AutoMSn(621.8538), 48.3 min (id=281474990552203)
12		H90B2_HUMAN	Putative heat shock protein HSP 90-beta 2 OS=Homo sapiens GN=HSP90AB2P PE=1 SV=2	77	44492	1	622.348	1242.68	1241.7	0.9838	0.025	ADLINNLGTIAK		Cmpd 4247, AutoMSn(622.3481), 47.5 min (id=281474990552028)
12		H90B2_HUMAN	Putative heat shock protein HSP 90-beta 2 OS=Homo sapiens GN=HSP90AB2P PE=1 SV=2	77	44492	1	603.659	1807.95	1807.95	0.003	3.2	HSQFLGYPITLYLEK		Cmpd 7030, AutoMSn(603.6585), 65.8 min (id=281474990554811)
13	1	K22E_HUMAN	Keratin, type II cytoskeletal 2 epidermal OS=Homo sapiens GN=KRT2 PE=1 SV=2	270	65678	1	665.364	1328.71	1328.72	-0.0049	0.082	NLDLDSIIAEVK		Cmpd 8843, AutoMSn(665.3642), 80.8 min (id=281474990556624)
13	1	K22E_HUMAN	Keratin, type II cytoskeletal 2 epidermal OS=Homo sapiens GN=KRT2 PE=1 SV=2	270	65678	1	665.365	1328.72	1328.72	-0.0026	8.8e-05	NLDLDSIIAEVK		Cmpd 8780, AutoMSn(665.3654), 80.5 min (id=281474990556561)
13	1	K22E_HUMAN	Keratin, type II cytoskeletal 2 epidermal OS=Homo sapiens GN=KRT2 PE=1 SV=2	270	65678	1	665.367	1328.72	1328.72	0.0012	0.00068	NLDLDSIIAEVK		Cmpd 8662, AutoMSn(665.3673), 79.9 min (id=281474990556443)
13	1	K22E_HUMAN	Keratin, type II cytoskeletal 2 epidermal OS=Homo sapiens GN=KRT2 PE=1 SV=2	270	65678	1	665.369	1328.72	1328.72	0.0046	1.5e-05	NLDLDSIIAEVK		Cmpd 8724, AutoMSn(665.3690), 80.2 min (id=281474990556505)
13	1	K22E_HUMAN	Keratin, type II cytoskeletal 2 epidermal OS=Homo sapiens GN=KRT2 PE=1 SV=2	270	65678	1	665.859	1329.7	1328.72	0.9838	0.00065	NLDLDSIIAEVK		Cmpd 11929, AutoMSn(665.8585), 95.4 min (id=281474990559710)
13	1	K22E_HUMAN	Keratin, type II cytoskeletal 2 epidermal OS=Homo sapiens GN=KRT2 PE=1 SV=2	270	65678	1	686.852	1371.69	1370.7	0.9858	0.081	LNDLEEALQQAK		Cmpd 4511, AutoMSn(686.8522), 48.6 min (id=281474990552292)
13	1	K22E_HUMAN	Keratin, type II cytoskeletal 2 epidermal OS=Homo sapiens GN=KRT2 PE=1 SV=2	270	65678	1	730.901	1459.79	1459.79	-0.0053	1.2e-05	VDLLNQEIEFLK		Cmpd 8143, AutoMSn(730.9008), 77.3 min (id=281474990555924)
13	1	K22E_HUMAN	Keratin, type II cytoskeletal 2 epidermal OS=Homo sapiens GN=KRT2 PE=1 SV=2	270	65678	1	730.903	1459.79	1459.79	0	4.6e-06	VDLLNQEIEFLK		Cmpd 8092, AutoMSn(730.9034), 77.0 min (id=281474990555873)
13	1	K22E_HUMAN	Keratin, type II cytoskeletal 2 epidermal OS=Homo sapiens GN=KRT2 PE=1 SV=2	270	65678	1	730.904	1459.79	1459.79	0.0006	0.00018	VDLLNQEIEFLK		Cmpd 8192, AutoMSn(730.9037), 77.5 min (id=281474990555973)
13	1	K22E_HUMAN	Keratin, type II cytoskeletal 2 epidermal OS=Homo sapiens GN=KRT2 PE=1 SV=2	270	65678	2	738.396	1474.78	1474.78	-0.0005	1.3	FLEQQNQVLQTK		Cmpd 542, AutoMSn(738.3960), 31.3 min (id=281474990548323)
13	1	K22E_HUMAN	Keratin, type II cytoskeletal 2 epidermal OS=Homo sapiens GN=KRT2 PE=1 SV=2	270	65678	1	738.398	1474.78	1474.78	0.004	0.45	FLEQQNQVLQTK		Cmpd 571, AutoMSn(738.3982), 31.4 min (id=281474990548352)
13	1	K22E_HUMAN	Keratin, type II cytoskeletal 2 epidermal OS=Homo sapiens GN=KRT2 PE=1 SV=2	270	65678	1	492	1963.97	1963.97	-0.0001	0.14	NVQDAIADAEQRGEHALK		Cmpd 2249, AutoMSn(492.0000), 39.4 min (id=281474990550030)
13	1	K22E_HUMAN	Keratin, type II cytoskeletal 2 epidermal OS=Homo sapiens GN=KRT2 PE=1 SV=2	270	65678	1	752.686	2255.04	2255.04	-0.0002	0.0028	TSQNSELNNMQDLVEDYKK		Cmpd 3627, AutoMSn(752.6864), 45.1 min (id=281474990551408)
13	1	K22E_HUMAN	Keratin, type II cytoskeletal 2 epidermal OS=Homo sapiens GN=KRT2 PE=1 SV=2	270	65678	1	800.342	2398.01	2398.01	-0.0055	0.017	GGGFGGGSSFGGGSGFSGGGFGGGGFGGGR		Cmpd 6493, AutoMSn(800.3425), 58.1 min (id=281474990554274)
13	1	K22E_HUMAN	Keratin, type II cytoskeletal 2 epidermal OS=Homo sapiens GN=KRT2 PE=1 SV=2	270	65678	1	1023.76	4091.03	4091.07	-0.0352	0.034	FGGFGGPGGVGGLGGPGGFGPGGYPGGIHEVSVNQSLLQPLNVK		Cmpd 10625, AutoMSn(1023.7648), 89.1 min (id=281474990558406)
13	1	K22E_HUMAN	Keratin, type II cytoskeletal 2 epidermal OS=Homo sapiens GN=KRT2 PE=1 SV=2	270	65678	1	1023.77	4091.04	4091.07	-0.0237	0.0021	FGGFGGPGGVGGLGGPGGFGPGGYPGGIHEVSVNQSLLQPLNVK		Cmpd 10618, AutoMSn(1023.7677), 89.1 min (id=281474990558399)
13	1	K22E_HUMAN	Keratin, type II cytoskeletal 2 epidermal OS=Homo sapiens GN=KRT2 PE=1 SV=2	270	65678	1	1023.77	4091.05	4091.07	-0.0189	0.0079	FGGFGGPGGVGGLGGPGGFGPGGYPGGIHEVSVNQSLLQPLNVK		Cmpd 10612, AutoMSn(1023.7689), 89.1 min (id=281474990558393)
13	2	K2C5_HUMAN	Keratin, type II cytoskeletal 5 OS=Homo sapiens GN=KRT5 PE=1 SV=3	165	62568	1	619.79	1237.57	1237.56	0.0015	0.00036	NMQDLVEDFK		Cmpd 4996, AutoMSn(619.7905), 50.6 min (id=281474990552777)
13	2	K2C5_HUMAN	Keratin, type II cytoskeletal 5 OS=Homo sapiens GN=KRT5 PE=1 SV=3	165	62568	1	665.364	1328.71	1328.72	-0.0049	0.082	NLDLDSIIAEVK		Cmpd 8843, AutoMSn(665.3642), 80.8 min (id=281474990556624)
13	2	K2C5_HUMAN	Keratin, type II cytoskeletal 5 OS=Homo sapiens GN=KRT5 PE=1 SV=3	165	62568	1	665.365	1328.72	1328.72	-0.0026	8.8e-05	NLDLDSIIAEVK		Cmpd 8780, AutoMSn(665.3654), 80.5 min (id=281474990556561)
13	2	K2C5_HUMAN	Keratin, type II cytoskeletal 5 OS=Homo sapiens GN=KRT5 PE=1 SV=3	165	62568	1	665.367	1328.72	1328.72	0.0012	0.00068	NLDLDSIIAEVK		Cmpd 8662, AutoMSn(665.3673), 79.9 min (id=281474990556443)
13	2	K2C5_HUMAN	Keratin, type II cytoskeletal 5 OS=Homo sapiens GN=KRT5 PE=1 SV=3	165	62568	1	665.369	1328.72	1328.72	0.0046	1.5e-05	NLDLDSIIAEVK		Cmpd 8724, AutoMSn(665.3690), 80.2 min (id=281474990556505)
13	2	K2C5_HUMAN	Keratin, type II cytoskeletal 5 OS=Homo sapiens GN=KRT5 PE=1 SV=3	165	62568	1	665.859	1329.7	1328.72	0.9838	0.00065	NLDLDSIIAEVK		Cmpd 11929, AutoMSn(665.8585), 95.4 min (id=281474990559710)
13	2	K2C5_HUMAN	Keratin, type II cytoskeletal 5 OS=Homo sapiens GN=KRT5 PE=1 SV=3	165	62568	1	729.341	1456.67	1456.66	0.0094	0.015	VDALMDEINFMK	2 Oxidation (M)	Cmpd 3545, AutoMSn(729.3409), 44.7 min (id=281474990551326)
13	2	K2C5_HUMAN	Keratin, type II cytoskeletal 5 OS=Homo sapiens GN=KRT5 PE=1 SV=3	165	62568	1	630.993	1889.96	1889.96	-0.0053	0.11	QNLEPLFEQYINNLR		Cmpd 9645, AutoMSn(630.9933), 84.7 min (id=281474990557426)
13	2	K2C5_HUMAN	Keratin, type II cytoskeletal 5 OS=Homo sapiens GN=KRT5 PE=1 SV=3	165	62568	1	630.996	1889.97	1889.96	0.002	0.005	QNLEPLFEQYINNLR		Cmpd 9701, AutoMSn(630.9958), 84.9 min (id=281474990557482)
13	2	K2C5_HUMAN	Keratin, type II cytoskeletal 5 OS=Homo sapiens GN=KRT5 PE=1 SV=3	165	62568	1	946.482	1890.95	1889.96	0.9869	0.48	QNLEPLFEQYINNLR		Cmpd 9666, AutoMSn(946.4825), 84.7 min (id=281474990557447)
13		K2C6A_HUMAN	Keratin, type II cytoskeletal 6A OS=Homo sapiens GN=KRT6A PE=1 SV=3	140	60293	1	665.364	1328.71	1328.72	-0.0049	0.082	NLDLDSIIAEVK		Cmpd 8843, AutoMSn(665.3642), 80.8 min (id=281474990556624)
13		K2C6A_HUMAN	Keratin, type II cytoskeletal 6A OS=Homo sapiens GN=KRT6A PE=1 SV=3	140	60293	1	665.365	1328.72	1328.72	-0.0026	8.8e-05	NLDLDSIIAEVK		Cmpd 8780, AutoMSn(665.3654), 80.5 min (id=281474990556561)
13		K2C6A_HUMAN	Keratin, type II cytoskeletal 6A OS=Homo sapiens GN=KRT6A PE=1 SV=3	140	60293	1	665.367	1328.72	1328.72	0.0012	0.00068	NLDLDSIIAEVK		Cmpd 8662, AutoMSn(665.3673), 79.9 min (id=281474990556443)
13		K2C6A_HUMAN	Keratin, type II cytoskeletal 6A OS=Homo sapiens GN=KRT6A PE=1 SV=3	140	60293	1	665.369	1328.72	1328.72	0.0046	1.5e-05	NLDLDSIIAEVK		Cmpd 8724, AutoMSn(665.3690), 80.2 min (id=281474990556505)
13		K2C6A_HUMAN	Keratin, type II cytoskeletal 6A OS=Homo sapiens GN=KRT6A PE=1 SV=3	140	60293	1	665.859	1329.7	1328.72	0.9838	0.00065	NLDLDSIIAEVK		Cmpd 11929, AutoMSn(665.8585), 95.4 min (id=281474990559710)
13		K2C6A_HUMAN	Keratin, type II cytoskeletal 6A OS=Homo sapiens GN=KRT6A PE=1 SV=3	140	60293	1	630.993	1889.96	1889.96	-0.0053	0.11	QNLEPLFEQYINNLR		Cmpd 9645, AutoMSn(630.9933), 84.7 min (id=281474990557426)
13		K2C6A_HUMAN	Keratin, type II cytoskeletal 6A OS=Homo sapiens GN=KRT6A PE=1 SV=3	140	60293	1	630.996	1889.97	1889.96	0.002	0.005	QNLEPLFEQYINNLR		Cmpd 9701, AutoMSn(630.9958), 84.9 min (id=281474990557482)
13		K2C6A_HUMAN	Keratin, type II cytoskeletal 6A OS=Homo sapiens GN=KRT6A PE=1 SV=3	140	60293	1	946.482	1890.95	1889.96	0.9869	0.48	QNLEPLFEQYINNLR		Cmpd 9666, AutoMSn(946.4825), 84.7 min (id=281474990557447)
13		K2C75_HUMAN	Keratin, type II cytoskeletal 75 OS=Homo sapiens GN=KRT75 PE=1 SV=2	131	59809	1	665.364	1328.71	1328.72	-0.0049	0.082	NLDLDSIIAEVK		Cmpd 8843, AutoMSn(665.3642), 80.8 min (id=281474990556624)
13		K2C75_HUMAN	Keratin, type II cytoskeletal 75 OS=Homo sapiens GN=KRT75 PE=1 SV=2	131	59809	1	665.365	1328.72	1328.72	-0.0026	8.8e-05	NLDLDSIIAEVK		Cmpd 8780, AutoMSn(665.3654), 80.5 min (id=281474990556561)
13		K2C75_HUMAN	Keratin, type II cytoskeletal 75 OS=Homo sapiens GN=KRT75 PE=1 SV=2	131	59809	1	665.367	1328.72	1328.72	0.0012	0.00068	NLDLDSIIAEVK		Cmpd 8662, AutoMSn(665.3673), 79.9 min (id=281474990556443)
13		K2C75_HUMAN	Keratin, type II cytoskeletal 75 OS=Homo sapiens GN=KRT75 PE=1 SV=2	131	59809	1	665.369	1328.72	1328.72	0.0046	1.5e-05	NLDLDSIIAEVK		Cmpd 8724, AutoMSn(665.3690), 80.2 min (id=281474990556505)
13		K2C75_HUMAN	Keratin, type II cytoskeletal 75 OS=Homo sapiens GN=KRT75 PE=1 SV=2	131	59809	1	665.859	1329.7	1328.72	0.9838	0.00065	NLDLDSIIAEVK		Cmpd 11929, AutoMSn(665.8585), 95.4 min (id=281474990559710)
14	1	H2A1B_HUMAN	Histone H2A type 1-B/E OS=Homo sapiens GN=HIST1H2AB PE=1 SV=2	262	14127	1	966.082	1930.15	1930.16	-0.011	6.6e-07	VTIAQGGVLPNIQAVLLPK		Cmpd 10361, AutoMSn(966.0825), 88.0 min (id=281474990558142)
14	1	H2A1B_HUMAN	Histone H2A type 1-B/E OS=Homo sapiens GN=HIST1H2AB PE=1 SV=2	262	14127	1	966.084	1930.15	1930.16	-0.0081	0.00055	VTIAQGGVLPNIQAVLLPK		Cmpd 10301, AutoMSn(966.0840), 87.7 min (id=281474990558082)
14	1	H2A1B_HUMAN	Histone H2A type 1-B/E OS=Homo sapiens GN=HIST1H2AB PE=1 SV=2	262	14127	1	644.394	1930.16	1930.16	-0.0027	6.8e-07	VTIAQGGVLPNIQAVLLPK		Cmpd 10362, AutoMSn(644.3936), 88.0 min (id=281474990558143)
14	1	H2A1B_HUMAN	Histone H2A type 1-B/E OS=Homo sapiens GN=HIST1H2AB PE=1 SV=2	262	14127	1	966.089	1930.16	1930.16	0.0013	8.7e-08	VTIAQGGVLPNIQAVLLPK		Cmpd 10420, AutoMSn(966.0887), 88.2 min (id=281474990558201)
14	1	H2A1B_HUMAN	Histone H2A type 1-B/E OS=Homo sapiens GN=HIST1H2AB PE=1 SV=2	262	14127	1	644.396	1930.17	1930.16	0.0041	0.058	VTIAQGGVLPNIQAVLLPK		Cmpd 10486, AutoMSn(644.3958), 88.5 min (id=281474990558267)
14	1	H2A1B_HUMAN	Histone H2A type 1-B/E OS=Homo sapiens GN=HIST1H2AB PE=1 SV=2	262	14127	1	644.398	1930.17	1930.16	0.011	1.1e-08	VTIAQGGVLPNIQAVLLPK		Cmpd 10421, AutoMSn(644.3982), 88.2 min (id=281474990558202)
15	1	EF1A1_HUMAN	Elongation factor 1-alpha 1 OS=Homo sapiens GN=EEF1A1 PE=1 SV=1	260	50451	1	530.298	1587.87	1587.87	-0.0003	0.31	THINIVVIGHVDSGK		Cmpd 332, AutoMSn(530.2983), 30.0 min (id=281474990548113)
15	1	EF1A1_HUMAN	Elongation factor 1-alpha 1 OS=Homo sapiens GN=EEF1A1 PE=1 SV=1	260	50451	1	530.299	1587.87	1587.87	0.0008	1.8e-06	THINIVVIGHVDSGK		Cmpd 370, AutoMSn(530.2987), 30.3 min (id=281474990548151)
15	1	EF1A1_HUMAN	Elongation factor 1-alpha 1 OS=Homo sapiens GN=EEF1A1 PE=1 SV=1	260	50451	1	530.299	1587.87	1587.87	0.001	1.6	THINIVVIGHVDSGK		Cmpd 336, AutoMSn(530.2987), 30.0 min (id=281474990548117)
15	1	EF1A1_HUMAN	Elongation factor 1-alpha 1 OS=Homo sapiens GN=EEF1A1 PE=1 SV=1	260	50451	1	530.299	1587.88	1587.87	0.0024	1.9	THINIVVIGHVDSGK		Cmpd 401, AutoMSn(530.2992), 30.4 min (id=281474990548182)
15	1	EF1A1_HUMAN	Elongation factor 1-alpha 1 OS=Homo sapiens GN=EEF1A1 PE=1 SV=1	260	50451	1	530.299	1587.88	1587.87	0.0024	0.0016	THINIVVIGHVDSGK		Cmpd 360, AutoMSn(530.2992), 30.2 min (id=281474990548141)
15	1	EF1A1_HUMAN	Elongation factor 1-alpha 1 OS=Homo sapiens GN=EEF1A1 PE=1 SV=1	260	50451	1	530.3	1587.88	1587.87	0.0054	0.12	THINIVVIGHVDSGK		Cmpd 390, AutoMSn(530.3002), 30.4 min (id=281474990548171)
15	1	EF1A1_HUMAN	Elongation factor 1-alpha 1 OS=Homo sapiens GN=EEF1A1 PE=1 SV=1	260	50451	1	530.3	1587.88	1587.87	0.0054	0.00054	THINIVVIGHVDSGK		Cmpd 349, AutoMSn(530.3002), 30.1 min (id=281474990548130)
15	1	EF1A1_HUMAN	Elongation factor 1-alpha 1 OS=Homo sapiens GN=EEF1A1 PE=1 SV=1	260	50451	1	530.3	1587.88	1587.87	0.0057	2.2e-05	THINIVVIGHVDSGK		Cmpd 364, AutoMSn(530.3003), 30.2 min (id=281474990548145)
15	1	EF1A1_HUMAN	Elongation factor 1-alpha 1 OS=Homo sapiens GN=EEF1A1 PE=1 SV=1	260	50451	1	530.301	1587.88	1587.87	0.0065	0.0015	THINIVVIGHVDSGK		Cmpd 354, AutoMSn(530.3005), 30.1 min (id=281474990548135)
15	1	EF1A1_HUMAN	Elongation factor 1-alpha 1 OS=Homo sapiens GN=EEF1A1 PE=1 SV=1	260	50451	1	530.301	1587.88	1587.87	0.0067	0.013	THINIVVIGHVDSGK		Cmpd 346, AutoMSn(530.3006), 30.1 min (id=281474990548127)
15	1	EF1A1_HUMAN	Elongation factor 1-alpha 1 OS=Homo sapiens GN=EEF1A1 PE=1 SV=1	260	50451	1	530.301	1587.88	1587.87	0.0076	0.012	THINIVVIGHVDSGK		Cmpd 383, AutoMSn(530.3009), 30.3 min (id=281474990548164)
15	1	EF1A1_HUMAN	Elongation factor 1-alpha 1 OS=Homo sapiens GN=EEF1A1 PE=1 SV=1	260	50451	1	530.301	1587.88	1587.87	0.0076	0.00091	THINIVVIGHVDSGK		Cmpd 373, AutoMSn(530.3009), 30.3 min (id=281474990548154)
15	1	EF1A1_HUMAN	Elongation factor 1-alpha 1 OS=Homo sapiens GN=EEF1A1 PE=1 SV=1	260	50451	1	530.302	1587.88	1587.87	0.0096	4.8e-06	THINIVVIGHVDSGK		Cmpd 358, AutoMSn(530.3016), 30.2 min (id=281474990548139)
15	1	EF1A1_HUMAN	Elongation factor 1-alpha 1 OS=Homo sapiens GN=EEF1A1 PE=1 SV=1	260	50451	1	839.134	2514.38	2514.38	0.0031	0.033	VETGVLKPGMVVTFAPVNVTTEVK		Cmpd 7350, AutoMSn(839.1339), 71.1 min (id=281474990555131)
15	1	EF1A1_HUMAN	Elongation factor 1-alpha 1 OS=Homo sapiens GN=EEF1A1 PE=1 SV=1	260	50451	1	756.145	3020.55	3020.56	-0.0098	0.0019	DGNASGTTLLEALDCILPPTRPTDKPLR		Cmpd 10071, AutoMSn(756.1448), 86.7 min (id=281474990557852)
15	1	EF1A1_HUMAN	Elongation factor 1-alpha 1 OS=Homo sapiens GN=EEF1A1 PE=1 SV=1	260	50451	1	1007.86	3020.55	3020.56	-0.0065	0.0082	DGNASGTTLLEALDCILPPTRPTDKPLR		Cmpd 10037, AutoMSn(1007.8584), 86.5 min (id=281474990557818)
15	1	EF1A1_HUMAN	Elongation factor 1-alpha 1 OS=Homo sapiens GN=EEF1A1 PE=1 SV=1	260	50451	1	788.174	3148.67	3148.66	0.0102	0.0024	KDGNASGTTLLEALDCILPPTRPTDKPLR		Cmpd 7380, AutoMSn(788.1736), 71.4 min (id=281474990555161)
15		EF1A2_HUMAN	Elongation factor 1-alpha 2 OS=Homo sapiens GN=EEF1A2 PE=1 SV=1	221	50780	1	530.298	1587.87	1587.87	-0.0003	0.31	THINIVVIGHVDSGK		Cmpd 332, AutoMSn(530.2983), 30.0 min (id=281474990548113)
15		EF1A2_HUMAN	Elongation factor 1-alpha 2 OS=Homo sapiens GN=EEF1A2 PE=1 SV=1	221	50780	1	530.299	1587.87	1587.87	0.0008	1.8e-06	THINIVVIGHVDSGK		Cmpd 370, AutoMSn(530.2987), 30.3 min (id=281474990548151)
15		EF1A2_HUMAN	Elongation factor 1-alpha 2 OS=Homo sapiens GN=EEF1A2 PE=1 SV=1	221	50780	1	530.299	1587.87	1587.87	0.001	1.6	THINIVVIGHVDSGK		Cmpd 336, AutoMSn(530.2987), 30.0 min (id=281474990548117)
15		EF1A2_HUMAN	Elongation factor 1-alpha 2 OS=Homo sapiens GN=EEF1A2 PE=1 SV=1	221	50780	1	530.299	1587.88	1587.87	0.0024	1.9	THINIVVIGHVDSGK		Cmpd 401, AutoMSn(530.2992), 30.4 min (id=281474990548182)
15		EF1A2_HUMAN	Elongation factor 1-alpha 2 OS=Homo sapiens GN=EEF1A2 PE=1 SV=1	221	50780	1	530.299	1587.88	1587.87	0.0024	0.0016	THINIVVIGHVDSGK		Cmpd 360, AutoMSn(530.2992), 30.2 min (id=281474990548141)
15		EF1A2_HUMAN	Elongation factor 1-alpha 2 OS=Homo sapiens GN=EEF1A2 PE=1 SV=1	221	50780	1	530.3	1587.88	1587.87	0.0054	0.12	THINIVVIGHVDSGK		Cmpd 390, AutoMSn(530.3002), 30.4 min (id=281474990548171)
15		EF1A2_HUMAN	Elongation factor 1-alpha 2 OS=Homo sapiens GN=EEF1A2 PE=1 SV=1	221	50780	1	530.3	1587.88	1587.87	0.0054	0.00054	THINIVVIGHVDSGK		Cmpd 349, AutoMSn(530.3002), 30.1 min (id=281474990548130)
15		EF1A2_HUMAN	Elongation factor 1-alpha 2 OS=Homo sapiens GN=EEF1A2 PE=1 SV=1	221	50780	1	530.3	1587.88	1587.87	0.0057	2.2e-05	THINIVVIGHVDSGK		Cmpd 364, AutoMSn(530.3003), 30.2 min (id=281474990548145)
15		EF1A2_HUMAN	Elongation factor 1-alpha 2 OS=Homo sapiens GN=EEF1A2 PE=1 SV=1	221	50780	1	530.301	1587.88	1587.87	0.0065	0.0015	THINIVVIGHVDSGK		Cmpd 354, AutoMSn(530.3005), 30.1 min (id=281474990548135)
15		EF1A2_HUMAN	Elongation factor 1-alpha 2 OS=Homo sapiens GN=EEF1A2 PE=1 SV=1	221	50780	1	530.301	1587.88	1587.87	0.0067	0.013	THINIVVIGHVDSGK		Cmpd 346, AutoMSn(530.3006), 30.1 min (id=281474990548127)
15		EF1A2_HUMAN	Elongation factor 1-alpha 2 OS=Homo sapiens GN=EEF1A2 PE=1 SV=1	221	50780	1	530.301	1587.88	1587.87	0.0076	0.012	THINIVVIGHVDSGK		Cmpd 383, AutoMSn(530.3009), 30.3 min (id=281474990548164)
15		EF1A2_HUMAN	Elongation factor 1-alpha 2 OS=Homo sapiens GN=EEF1A2 PE=1 SV=1	221	50780	1	530.301	1587.88	1587.87	0.0076	0.00091	THINIVVIGHVDSGK		Cmpd 373, AutoMSn(530.3009), 30.3 min (id=281474990548154)
15		EF1A2_HUMAN	Elongation factor 1-alpha 2 OS=Homo sapiens GN=EEF1A2 PE=1 SV=1	221	50780	1	530.302	1587.88	1587.87	0.0096	4.8e-06	THINIVVIGHVDSGK		Cmpd 358, AutoMSn(530.3016), 30.2 min (id=281474990548139)
16	1	GRP75_HUMAN	Stress-70 protein, mitochondrial OS=Homo sapiens GN=HSPA9 PE=1 SV=2	258	73920	1	621.844	1241.67	1241.67	-0.0001	0.0011	DAGQISGLNVLR		Cmpd 4354, AutoMSn(621.8436), 48.0 min (id=281474990552135)
16	1	GRP75_HUMAN	Stress-70 protein, mitochondrial OS=Homo sapiens GN=HSPA9 PE=1 SV=2	258	73920	2	621.854	1241.69	1241.67	0.0202	0.24	DAGQISGLNVLR		Cmpd 4422, AutoMSn(621.8538), 48.3 min (id=281474990552203)
16	1	GRP75_HUMAN	Stress-70 protein, mitochondrial OS=Homo sapiens GN=HSPA9 PE=1 SV=2	258	73920	1	681.376	1360.74	1360.74	0.0034	0.0027	AQFEGIVTDLIR		Cmpd 7280, AutoMSn(681.3765), 70.4 min (id=281474990555061)
16	1	GRP75_HUMAN	Stress-70 protein, mitochondrial OS=Homo sapiens GN=HSPA9 PE=1 SV=2	258	73920	1	681.377	1360.74	1360.74	0.0037	0.00046	AQFEGIVTDLIR		Cmpd 7261, AutoMSn(681.3767), 70.1 min (id=281474990555042)
16	1	GRP75_HUMAN	Stress-70 protein, mitochondrial OS=Homo sapiens GN=HSPA9 PE=1 SV=2	258	73920	1	796.976	1591.94	1591.94	-0.0078	1.2e-06	LLGQFTLIGIPPAPR		Cmpd 9251, AutoMSn(796.9759), 82.7 min (id=281474990557032)
16	1	GRP75_HUMAN	Stress-70 protein, mitochondrial OS=Homo sapiens GN=HSPA9 PE=1 SV=2	258	73920	1	796.979	1591.94	1591.94	-0.0024	0.00095	LLGQFTLIGIPPAPR		Cmpd 9198, AutoMSn(796.9786), 82.5 min (id=281474990556979)
16	1	GRP75_HUMAN	Stress-70 protein, mitochondrial OS=Homo sapiens GN=HSPA9 PE=1 SV=2	258	73920	1	796.979	1591.94	1591.94	-0.0014	0.00015	LLGQFTLIGIPPAPR		Cmpd 9360, AutoMSn(796.9791), 83.3 min (id=281474990557141)
16	1	GRP75_HUMAN	Stress-70 protein, mitochondrial OS=Homo sapiens GN=HSPA9 PE=1 SV=2	258	73920	1	796.98	1591.94	1591.94	-0.0004	0.079	LLGQFTLIGIPPAPR		Cmpd 9412, AutoMSn(796.9795), 83.6 min (id=281474990557193)
16	1	GRP75_HUMAN	Stress-70 protein, mitochondrial OS=Homo sapiens GN=HSPA9 PE=1 SV=2	258	73920	1	796.98	1591.95	1591.94	0.0007	3.4e-05	LLGQFTLIGIPPAPR		Cmpd 9307, AutoMSn(796.9801), 83.0 min (id=281474990557088)
16	1	GRP75_HUMAN	Stress-70 protein, mitochondrial OS=Homo sapiens GN=HSPA9 PE=1 SV=2	258	73920	1	823.44	1644.87	1644.87	-0.0072	0.31	VINEPTAAALAYGLDK		Cmpd 6119, AutoMSn(823.4398), 55.5 min (id=281474990553900)
16	1	GRP75_HUMAN	Stress-70 protein, mitochondrial OS=Homo sapiens GN=HSPA9 PE=1 SV=2	258	73920	1	823.442	1644.87	1644.87	-0.0025	0.005	VINEPTAAALAYGLDK		Cmpd 6062, AutoMSn(823.4421), 55.2 min (id=281474990553843)
16	1	GRP75_HUMAN	Stress-70 protein, mitochondrial OS=Homo sapiens GN=HSPA9 PE=1 SV=2	258	73920	1	847.927	1693.84	1693.84	-0.0034	0.015	NAVITVPAYFNDSQR		Cmpd 5774, AutoMSn(847.9267), 53.8 min (id=281474990553555)
16	1	GRP75_HUMAN	Stress-70 protein, mitochondrial OS=Homo sapiens GN=HSPA9 PE=1 SV=2	258	73920	1	904.953	1807.89	1807.9	-0.0043	9.5e-07	SQVFSTAADGQTQVEIK		Cmpd 1668, AutoMSn(904.9528), 37.0 min (id=281474990549449)
16	1	GRP75_HUMAN	Stress-70 protein, mitochondrial OS=Homo sapiens GN=HSPA9 PE=1 SV=2	258	73920	1	536.269	2141.05	2141.04	0.0051	0.1	ERVEAVNMAEGIIHDTETK		Cmpd 3620, AutoMSn(536.2691), 45.0 min (id=281474990551401)
17	1	VIME_HUMAN	Vimentin OS=Homo sapiens GN=VIM PE=1 SV=4	258	53676	1	585.359	1168.7	1168.71	-0.0027	0.04	ILLAELEQLK		Cmpd 6845, AutoMSn(585.3593), 62.1 min (id=281474990554626)
17	1	VIME_HUMAN	Vimentin OS=Homo sapiens GN=VIM PE=1 SV=4	258	53676	1	585.36	1168.7	1168.71	-0.002	4.3e-05	ILLAELEQLK		Cmpd 6841, AutoMSn(585.3596), 62.0 min (id=281474990554622)
17	1	VIME_HUMAN	Vimentin OS=Homo sapiens GN=VIM PE=1 SV=4	258	53676	1	767.429	1532.84	1532.85	-0.0022	2.9e-05	KVESLQEEIAFLK		Cmpd 4657, AutoMSn(767.4287), 49.2 min (id=281474990552438)
17	1	VIME_HUMAN	Vimentin OS=Homo sapiens GN=VIM PE=1 SV=4	258	53676	1	511.955	1532.84	1532.85	-0.0009	3.4e-06	KVESLQEEIAFLK		Cmpd 4721, AutoMSn(511.9553), 49.4 min (id=281474990552502)
17	1	VIME_HUMAN	Vimentin OS=Homo sapiens GN=VIM PE=1 SV=4	258	53676	1	511.957	1532.85	1532.85	0.005	5.3e-05	KVESLQEEIAFLK		Cmpd 4590, AutoMSn(511.9573), 48.9 min (id=281474990552371)
17	1	VIME_HUMAN	Vimentin OS=Homo sapiens GN=VIM PE=1 SV=4	258	53676	1	511.958	1532.85	1532.85	0.0071	1.3e-06	KVESLQEEIAFLK		Cmpd 4658, AutoMSn(511.9580), 49.2 min (id=281474990552439)
17	1	VIME_HUMAN	Vimentin OS=Homo sapiens GN=VIM PE=1 SV=4	258	53676	1	785.947	1569.88	1569.89	-0.0077	0.011	ISLPLPNFSSLNLR		Cmpd 10352, AutoMSn(785.9474), 88.0 min (id=281474990558133)
17	1	VIME_HUMAN	Vimentin OS=Homo sapiens GN=VIM PE=1 SV=4	258	53676	1	524.301	1569.88	1569.89	-0.0062	0.058	ISLPLPNFSSLNLR		Cmpd 10326, AutoMSn(524.3012), 87.8 min (id=281474990558107)
17	1	VIME_HUMAN	Vimentin OS=Homo sapiens GN=VIM PE=1 SV=4	258	53676	1	524.303	1569.89	1569.89	-0.0013	0.013	ISLPLPNFSSLNLR		Cmpd 10265, AutoMSn(524.3028), 87.6 min (id=281474990558046)
17	1	VIME_HUMAN	Vimentin OS=Homo sapiens GN=VIM PE=1 SV=4	258	53676	1	785.952	1569.89	1569.89	0.0018	4.9e-05	ISLPLPNFSSLNLR		Cmpd 10286, AutoMSn(785.9521), 87.7 min (id=281474990558067)
17	1	VIME_HUMAN	Vimentin OS=Homo sapiens GN=VIM PE=1 SV=4	258	53676	1	785.953	1569.89	1569.89	0.0045	0.024	ISLPLPNFSSLNLR		Cmpd 10233, AutoMSn(785.9535), 87.4 min (id=281474990558014)
18	1	MERL_HUMAN	Merlin OS=Homo sapiens GN=NF2 PE=1 SV=1	232	69874	1	519.257	1036.5	1036.5	-0.0024	0.0039	DLFDLVCR		Cmpd 7174, AutoMSn(519.2567), 68.6 min (id=281474990554955)
18	1	MERL_HUMAN	Merlin OS=Homo sapiens GN=NF2 PE=1 SV=1	232	69874	1	519.257	1036.5	1036.5	-0.0019	0.0022	DLFDLVCR		Cmpd 7158, AutoMSn(519.2569), 68.3 min (id=281474990554939)
18	1	MERL_HUMAN	Merlin OS=Homo sapiens GN=NF2 PE=1 SV=1	232	69874	1	542.833	1083.65	1083.65	-0.0028	1.9e-05	VLEAEVLALK		Cmpd 4469, AutoMSn(542.8329), 48.4 min (id=281474990552250)
18	1	MERL_HUMAN	Merlin OS=Homo sapiens GN=NF2 PE=1 SV=1	232	69874	1	542.834	1083.65	1083.65	-0.0011	0.0031	VLEAEVLALK		Cmpd 4529, AutoMSn(542.8337), 48.7 min (id=281474990552310)
18	1	MERL_HUMAN	Merlin OS=Homo sapiens GN=NF2 PE=1 SV=1	232	69874	1	542.836	1083.66	1083.65	0.0033	0.0061	VLEAEVLALK		Cmpd 4403, AutoMSn(542.8359), 48.2 min (id=281474990552184)
18	1	MERL_HUMAN	Merlin OS=Homo sapiens GN=NF2 PE=1 SV=1	232	69874	1	581.305	1160.59	1160.6	-0.0032	1.5	ISFPWNEIR		Cmpd 6795, AutoMSn(581.3045), 61.1 min (id=281474990554576)
18	1	MERL_HUMAN	Merlin OS=Homo sapiens GN=NF2 PE=1 SV=1	232	69874	1	581.305	1160.6	1160.6	-0.0018	0.00089	ISFPWNEIR		Cmpd 6788, AutoMSn(581.3053), 60.8 min (id=281474990554569)
18	1	MERL_HUMAN	Merlin OS=Homo sapiens GN=NF2 PE=1 SV=1	232	69874	1	622.849	1243.68	1243.68	0.0021	0.00012	GFLAQEELLPK		Cmpd 5551, AutoMSn(622.8489), 52.9 min (id=281474990553332)
18	1	MERL_HUMAN	Merlin OS=Homo sapiens GN=NF2 PE=1 SV=1	232	69874	1	622.85	1243.68	1243.68	0.0037	4.1e-05	GFLAQEELLPK		Cmpd 5487, AutoMSn(622.8497), 52.6 min (id=281474990553268)
18	1	MERL_HUMAN	Merlin OS=Homo sapiens GN=NF2 PE=1 SV=1	232	69874	1	694.03	2079.07	2079.07	-0.0033	0.00012	IYCPPEASVLLASYAVQAK		Cmpd 7957, AutoMSn(694.0298), 76.2 min (id=281474990555738)
18	1	MERL_HUMAN	Merlin OS=Homo sapiens GN=NF2 PE=1 SV=1	232	69874	1	553.542	2210.14	2210.14	0.0022	0.00045	VLDHDVSKEEPVTFHFLAK		Cmpd 2621, AutoMSn(553.5421), 41.0 min (id=281474990550402)
19	1	HNRPL_HUMAN	Heterogeneous nuclear ribonucleoprotein L OS=Homo sapiens GN=HNRNPL PE=1 SV=2	229	64720	1	964.092	2889.26	2889.26	0.0006	0.00034	NDQDTWDYTNPNLSGQGDPGSNPNKR		Cmpd 1052, AutoMSn(964.0925), 33.9 min (id=281474990548833)
19	1	HNRPL_HUMAN	Heterogeneous nuclear ribonucleoprotein L OS=Homo sapiens GN=HNRNPL PE=1 SV=2	229	64720	1	964.093	2889.26	2889.26	0.0013	7.5e-06	NDQDTWDYTNPNLSGQGDPGSNPNKR		Cmpd 1037, AutoMSn(964.0927), 33.9 min (id=281474990548818)
19	1	HNRPL_HUMAN	Heterogeneous nuclear ribonucleoprotein L OS=Homo sapiens GN=HNRNPL PE=1 SV=2	229	64720	1	964.093	2889.26	2889.26	0.0019	0.0046	NDQDTWDYTNPNLSGQGDPGSNPNKR		Cmpd 1007, AutoMSn(964.0929), 33.6 min (id=281474990548788)
19	1	HNRPL_HUMAN	Heterogeneous nuclear ribonucleoprotein L OS=Homo sapiens GN=HNRNPL PE=1 SV=2	229	64720	1	964.094	2889.26	2889.26	0.005	5.4e-06	NDQDTWDYTNPNLSGQGDPGSNPNKR		Cmpd 1023, AutoMSn(964.0939), 33.8 min (id=281474990548804)
19	1	HNRPL_HUMAN	Heterogeneous nuclear ribonucleoprotein L OS=Homo sapiens GN=HNRNPL PE=1 SV=2	229	64720	1	964.428	2890.26	2889.26	1.0078	7.3e-05	NDQDTWDYTNPNLSGQGDPGSNPNKR		Cmpd 1045, AutoMSn(964.4282), 33.9 min (id=281474990548826)
19	1	HNRPL_HUMAN	Heterogeneous nuclear ribonucleoprotein L OS=Homo sapiens GN=HNRNPL PE=1 SV=2	229	64720	1	964.43	2890.27	2889.26	1.0122	4.5e-06	NDQDTWDYTNPNLSGQGDPGSNPNKR		Cmpd 1033, AutoMSn(964.4297), 33.8 min (id=281474990548814)
19	1	HNRPL_HUMAN	Heterogeneous nuclear ribonucleoprotein L OS=Homo sapiens GN=HNRNPL PE=1 SV=2	229	64720	1	964.431	2890.27	2889.26	1.0148	0.004	NDQDTWDYTNPNLSGQGDPGSNPNKR		Cmpd 1001, AutoMSn(964.4305), 33.6 min (id=281474990548782)
19	1	HNRPL_HUMAN	Heterogeneous nuclear ribonucleoprotein L OS=Homo sapiens GN=HNRNPL PE=1 SV=2	229	64720	1	964.432	2890.27	2889.26	1.0199	0.00073	NDQDTWDYTNPNLSGQGDPGSNPNKR		Cmpd 1016, AutoMSn(964.4323), 33.7 min (id=281474990548797)
20	1	COR1C_HUMAN	Coronin-1C OS=Homo sapiens GN=CORO1C PE=1 SV=1	223	53899	1	513.571	1537.69	1537.7	-0.0067	0.0035	VTWDSSFCAVNPR		Cmpd 3758, AutoMSn(513.5712), 45.6 min (id=281474990551539)
20	1	COR1C_HUMAN	Coronin-1C OS=Homo sapiens GN=CORO1C PE=1 SV=1	223	53899	1	769.853	1537.69	1537.7	-0.0064	4.1e-07	VTWDSSFCAVNPR		Cmpd 3743, AutoMSn(769.8533), 45.5 min (id=281474990551524)
20	1	COR1C_HUMAN	Coronin-1C OS=Homo sapiens GN=CORO1C PE=1 SV=1	223	53899	1	769.856	1537.7	1537.7	-0.0005	1.7e-06	VTWDSSFCAVNPR		Cmpd 3676, AutoMSn(769.8562), 45.3 min (id=281474990551457)
20	1	COR1C_HUMAN	Coronin-1C OS=Homo sapiens GN=CORO1C PE=1 SV=1	223	53899	1	513.577	1537.71	1537.7	0.0096	0.0012	VTWDSSFCAVNPR		Cmpd 3687, AutoMSn(513.5766), 45.3 min (id=281474990551468)
20	1	COR1C_HUMAN	Coronin-1C OS=Homo sapiens GN=CORO1C PE=1 SV=1	223	53899	1	858.435	1714.86	1714.87	-0.0129	0.0017	AIFLADGNVFTTGFSR		Cmpd 8156, AutoMSn(858.4348), 77.3 min (id=281474990555937)
20	1	COR1C_HUMAN	Coronin-1C OS=Homo sapiens GN=CORO1C PE=1 SV=1	223	53899	1	858.436	1714.86	1714.87	-0.0109	1.2	AIFLADGNVFTTGFSR		Cmpd 8284, AutoMSn(858.4358), 78.0 min (id=281474990556065)
20	1	COR1C_HUMAN	Coronin-1C OS=Homo sapiens GN=CORO1C PE=1 SV=1	223	53899	1	858.438	1714.86	1714.87	-0.0059	0.00071	AIFLADGNVFTTGFSR		Cmpd 8237, AutoMSn(858.4383), 77.8 min (id=281474990556018)
20	1	COR1C_HUMAN	Coronin-1C OS=Homo sapiens GN=CORO1C PE=1 SV=1	223	53899	1	858.439	1714.86	1714.87	-0.0034	2.8	AIFLADGNVFTTGFSR		Cmpd 12812, AutoMSn(858.4395), 100.0 min (id=281474990560593)
20	1	COR1C_HUMAN	Coronin-1C OS=Homo sapiens GN=CORO1C PE=1 SV=1	223	53899	1	858.441	1714.87	1714.87	-0.0011	3.1e-06	AIFLADGNVFTTGFSR		Cmpd 8187, AutoMSn(858.4407), 77.5 min (id=281474990555968)
20	1	COR1C_HUMAN	Coronin-1C OS=Homo sapiens GN=CORO1C PE=1 SV=1	223	53899	1	572.631	1714.87	1714.87	0.0036	3.2	AIFLADGNVFTTGFSR		Cmpd 8212, AutoMSn(572.6311), 77.6 min (id=281474990555993)
21	1	H4_HUMAN	Histone H4 OS=Homo sapiens GN=HIST1H4A PE=1 SV=2	215	11360	1	495.291	988.567	988.571	-0.0035	0.038	VFLENVIR		Cmpd 3723, AutoMSn(495.2908), 45.4 min (id=281474990551504)
21	1	H4_HUMAN	Histone H4 OS=Homo sapiens GN=HIST1H4A PE=1 SV=2	215	11360	1	655.853	1309.69	1309.7	-0.0033	0.06	TVTAMDVVYALK		Cmpd 6889, AutoMSn(655.8532), 63.0 min (id=281474990554670)
21	1	H4_HUMAN	Histone H4 OS=Homo sapiens GN=HIST1H4A PE=1 SV=2	215	11360	1	655.853	1309.69	1309.7	-0.0032	0.00076	TVTAMDVVYALK		Cmpd 6879, AutoMSn(655.8533), 62.8 min (id=281474990554660)
21	1	H4_HUMAN	Histone H4 OS=Homo sapiens GN=HIST1H4A PE=1 SV=2	215	11360	1	663.851	1325.69	1325.69	-0.0026	2e-05	TVTAMDVVYALK	Oxidation (M)	Cmpd 4384, AutoMSn(663.8510), 48.1 min (id=281474990552165)
21	1	H4_HUMAN	Histone H4 OS=Homo sapiens GN=HIST1H4A PE=1 SV=2	215	11360	1	663.853	1325.69	1325.69	0.001	2.5e-06	TVTAMDVVYALK	Oxidation (M)	Cmpd 4451, AutoMSn(663.8529), 48.4 min (id=281474990552232)
21	1	H4_HUMAN	Histone H4 OS=Homo sapiens GN=HIST1H4A PE=1 SV=2	215	11360	1	663.853	1325.69	1325.69	0.0013	0.015	TVTAMDVVYALK	Oxidation (M)	Cmpd 4284, AutoMSn(663.8529), 47.7 min (id=281474990552065)
21	1	H4_HUMAN	Histone H4 OS=Homo sapiens GN=HIST1H4A PE=1 SV=2	215	11360	1	663.857	1325.7	1325.69	0.0089	5.7e-05	TVTAMDVVYALK	Oxidation (M)	Cmpd 4215, AutoMSn(663.8568), 47.4 min (id=281474990551996)
21	1	H4_HUMAN	Histone H4 OS=Homo sapiens GN=HIST1H4A PE=1 SV=2	215	11360	1	480.272	1437.79	1437.79	0.0029	5.1e-05	KTVTAMDVVYALK		Cmpd 4191, AutoMSn(480.2716), 47.3 min (id=281474990551972)
21	1	H4_HUMAN	Histone H4 OS=Homo sapiens GN=HIST1H4A PE=1 SV=2	215	11360	1	480.272	1437.79	1437.79	0.004	6.7e-05	KTVTAMDVVYALK		Cmpd 4252, AutoMSn(480.2720), 47.6 min (id=281474990552033)
22	1	NP1L1_HUMAN	Nucleosome assembly protein 1-like 1 OS=Homo sapiens GN=NAP1L1 PE=1 SV=1	204	45631	1	668.864	1335.71	1335.72	-0.0097	0.00047	GIPEFWLTVFK		Cmpd 11089, AutoMSn(668.8638), 91.4 min (id=281474990558870)
22	1	NP1L1_HUMAN	Nucleosome assembly protein 1-like 1 OS=Homo sapiens GN=NAP1L1 PE=1 SV=1	204	45631	1	668.864	1335.71	1335.72	-0.0092	0.00072	GIPEFWLTVFK		Cmpd 11114, AutoMSn(668.8640), 91.5 min (id=281474990558895)
22	1	NP1L1_HUMAN	Nucleosome assembly protein 1-like 1 OS=Homo sapiens GN=NAP1L1 PE=1 SV=1	204	45631	1	668.865	1335.71	1335.72	-0.0078	7.6e-05	GIPEFWLTVFK		Cmpd 11094, AutoMSn(668.8648), 91.4 min (id=281474990558875)
22	1	NP1L1_HUMAN	Nucleosome assembly protein 1-like 1 OS=Homo sapiens GN=NAP1L1 PE=1 SV=1	204	45631	1	668.865	1335.72	1335.72	-0.0062	0.0016	GIPEFWLTVFK		Cmpd 11107, AutoMSn(668.8655), 91.5 min (id=281474990558888)
22	1	NP1L1_HUMAN	Nucleosome assembly protein 1-like 1 OS=Homo sapiens GN=NAP1L1 PE=1 SV=1	204	45631	1	668.866	1335.72	1335.72	-0.0059	0.00038	GIPEFWLTVFK		Cmpd 11100, AutoMSn(668.8656), 91.4 min (id=281474990558881)
22	1	NP1L1_HUMAN	Nucleosome assembly protein 1-like 1 OS=Homo sapiens GN=NAP1L1 PE=1 SV=1	204	45631	1	668.866	1335.72	1335.72	-0.0048	9.7e-05	GIPEFWLTVFK		Cmpd 11122, AutoMSn(668.8662), 91.5 min (id=281474990558903)
22	1	NP1L1_HUMAN	Nucleosome assembly protein 1-like 1 OS=Homo sapiens GN=NAP1L1 PE=1 SV=1	204	45631	1	668.868	1335.72	1335.72	-0.0005	0.00063	GIPEFWLTVFK		Cmpd 11131, AutoMSn(668.8684), 91.6 min (id=281474990558912)
22	1	NP1L1_HUMAN	Nucleosome assembly protein 1-like 1 OS=Homo sapiens GN=NAP1L1 PE=1 SV=1	204	45631	1	668.87	1335.72	1335.72	0.0021	1.6e-05	GIPEFWLTVFK		Cmpd 11085, AutoMSn(668.8697), 91.4 min (id=281474990558866)
23	1	MARCS_HUMAN	Myristoylated alanine-rich C-kinase substrate OS=Homo sapiens GN=MARCKS PE=1 SV=4	202	31707	1	972.437	2914.29	2914.3	-0.0046	0.017	EAPAEGEAAEPGSPTAAEGEAASAASSTSSPK		Cmpd 1034, AutoMSn(972.4374), 33.8 min (id=281474990548815)
23	1	MARCS_HUMAN	Myristoylated alanine-rich C-kinase substrate OS=Homo sapiens GN=MARCKS PE=1 SV=4	202	31707	1	972.438	2914.29	2914.3	-0.0045	0.00044	EAPAEGEAAEPGSPTAAEGEAASAASSTSSPK		Cmpd 1038, AutoMSn(972.4375), 33.9 min (id=281474990548819)
23	1	MARCS_HUMAN	Myristoylated alanine-rich C-kinase substrate OS=Homo sapiens GN=MARCKS PE=1 SV=4	202	31707	1	972.44	2914.3	2914.3	0.0025	1.1e-05	EAPAEGEAAEPGSPTAAEGEAASAASSTSSPK		Cmpd 1046, AutoMSn(972.4398), 33.9 min (id=281474990548827)
23	1	MARCS_HUMAN	Myristoylated alanine-rich C-kinase substrate OS=Homo sapiens GN=MARCKS PE=1 SV=4	202	31707	1	972.44	2914.3	2914.3	0.0043	7.3e-06	EAPAEGEAAEPGSPTAAEGEAASAASSTSSPK		Cmpd 1069, AutoMSn(972.4405), 34.0 min (id=281474990548850)
23	1	MARCS_HUMAN	Myristoylated alanine-rich C-kinase substrate OS=Homo sapiens GN=MARCKS PE=1 SV=4	202	31707	1	972.77	2915.29	2914.3	0.9944	1.7e-05	EAPAEGEAAEPGSPTAAEGEAASAASSTSSPK		Cmpd 1060, AutoMSn(972.7704), 34.0 min (id=281474990548841)
23	1	MARCS_HUMAN	Myristoylated alanine-rich C-kinase substrate OS=Homo sapiens GN=MARCKS PE=1 SV=4	202	31707	1	972.773	2915.3	2914.3	1.0026	0.0035	EAPAEGEAAEPGSPTAAEGEAASAASSTSSPK		Cmpd 1080, AutoMSn(972.7732), 34.1 min (id=281474990548861)
23	1	MARCS_HUMAN	Myristoylated alanine-rich C-kinase substrate OS=Homo sapiens GN=MARCKS PE=1 SV=4	202	31707	1	972.775	2915.3	2914.3	1.0074	7.1e-05	EAPAEGEAAEPGSPTAAEGEAASAASSTSSPK		Cmpd 1053, AutoMSn(972.7748), 33.9 min (id=281474990548834)
24	1	LRCH3_HUMAN	Leucine-rich repeat and calponin homology domain-containing protein 3 OS=Homo sapiens GN=LRCH3 PE=1 SV=2	195	87113	1	454.928	1361.76	1361.77	-0.0048	2.3e-06	LVSLPEEIGHLR		Cmpd 3728, AutoMSn(454.9279), 45.5 min (id=281474990551509)
24	1	LRCH3_HUMAN	Leucine-rich repeat and calponin homology domain-containing protein 3 OS=Homo sapiens GN=LRCH3 PE=1 SV=2	195	87113	1	454.931	1361.77	1361.77	0.0046	1.3e-06	LVSLPEEIGHLR		Cmpd 3793, AutoMSn(454.9310), 45.7 min (id=281474990551574)
24	1	LRCH3_HUMAN	Leucine-rich repeat and calponin homology domain-containing protein 3 OS=Homo sapiens GN=LRCH3 PE=1 SV=2	195	87113	1	454.932	1361.77	1361.77	0.0078	4.1e-05	LVSLPEEIGHLR		Cmpd 3672, AutoMSn(454.9321), 45.2 min (id=281474990551453)
24	1	LRCH3_HUMAN	Leucine-rich repeat and calponin homology domain-containing protein 3 OS=Homo sapiens GN=LRCH3 PE=1 SV=2	195	87113	1	557.629	1669.86	1669.86	0.0005	0.029	QREEELELIDQLR		Cmpd 4080, AutoMSn(557.6286), 46.9 min (id=281474990551861)
24	1	LRCH3_HUMAN	Leucine-rich repeat and calponin homology domain-containing protein 3 OS=Homo sapiens GN=LRCH3 PE=1 SV=2	195	87113	1	557.632	1669.88	1669.86	0.0117	0.0032	QREEELELIDQLR		Cmpd 4018, AutoMSn(557.6323), 46.6 min (id=281474990551799)
24	1	LRCH3_HUMAN	Leucine-rich repeat and calponin homology domain-containing protein 3 OS=Homo sapiens GN=LRCH3 PE=1 SV=2	195	87113	1	616.344	1846.01	1846.01	-0.0037	0.022	NQLSTLPVHLCNLPLK		Cmpd 6527, AutoMSn(616.3439), 58.4 min (id=281474990554308)
24	1	LRCH3_HUMAN	Leucine-rich repeat and calponin homology domain-containing protein 3 OS=Homo sapiens GN=LRCH3 PE=1 SV=2	195	87113	1	641.972	1922.89	1922.89	-0.0008	0.00015	QHPLLDGVDGECPFPSR		Cmpd 3196, AutoMSn(641.9719), 43.3 min (id=281474990550977)
24	1	LRCH3_HUMAN	Leucine-rich repeat and calponin homology domain-containing protein 3 OS=Homo sapiens GN=LRCH3 PE=1 SV=2	195	87113	1	1011.5	3031.47	3031.49	-0.0225	0.024	LSEIPIEACHFVSLENLNLYQNCIR		Cmpd 9938, AutoMSn(1011.4963), 86.1 min (id=281474990557719)
24	1	LRCH3_HUMAN	Leucine-rich repeat and calponin homology domain-containing protein 3 OS=Homo sapiens GN=LRCH3 PE=1 SV=2	195	87113	1	667.938	3334.65	3334.63	0.0184	0.065	SDDRPNALLSSPATETVHHSPAYSFPAAIQR		Cmpd 4410, AutoMSn(667.9376), 48.2 min (id=281474990552191)
25	1	GELS_HUMAN	Gelsolin OS=Homo sapiens GN=GSN PE=1 SV=1	159	86043	1	660.841	1319.67	1318.69	0.9802	0.13	AGALNSNDAFVLK		Cmpd 3582, AutoMSn(660.8414), 44.9 min (id=281474990551363)
25	1	GELS_HUMAN	Gelsolin OS=Homo sapiens GN=GSN PE=1 SV=1	159	86043	1	861.914	1721.81	1721.83	-0.017	0.0013	EVQGFESATFLGYFK		Cmpd 8377, AutoMSn(861.9138), 78.5 min (id=281474990556158)
25	1	GELS_HUMAN	Gelsolin OS=Homo sapiens GN=GSN PE=1 SV=1	159	86043	1	915.481	1828.95	1828.96	-0.0086	2.6	QTQVSVLPEGGETPLFK		Cmpd 6726, AutoMSn(915.4815), 59.9 min (id=281474990554507)
25	1	GELS_HUMAN	Gelsolin OS=Homo sapiens GN=GSN PE=1 SV=1	159	86043	1	915.981	1829.95	1828.96	0.9911	0.0013	QTQVSVLPEGGETPLFK		Cmpd 6704, AutoMSn(915.9814), 59.6 min (id=281474990554485)
25	1	GELS_HUMAN	Gelsolin OS=Homo sapiens GN=GSN PE=1 SV=1	159	86043	1	919.444	1836.87	1836.89	-0.0153	1.3e-06	TPSAAYLWVGTGASEAEK		Cmpd 4868, AutoMSn(919.4444), 50.0 min (id=281474990552649)
25	1	GELS_HUMAN	Gelsolin OS=Homo sapiens GN=GSN PE=1 SV=1	159	86043	1	919.447	1836.88	1836.89	-0.0104	1.6e-07	TPSAAYLWVGTGASEAEK		Cmpd 4807, AutoMSn(919.4468), 49.8 min (id=281474990552588)
26	1	DDX17_HUMAN	Probable ATP-dependent RNA helicase DDX17 OS=Homo sapiens GN=DDX17 PE=1 SV=2	149	80906	1	494.261	986.507	986.507	0	0.27	WDLSELPK		Cmpd 4874, AutoMSn(494.2609), 50.1 min (id=281474990552655)
26	1	DDX17_HUMAN	Probable ATP-dependent RNA helicase DDX17 OS=Homo sapiens GN=DDX17 PE=1 SV=2	149	80906	1	494.261	986.508	986.507	0.0008	0.028	WDLSELPK		Cmpd 4928, AutoMSn(494.2613), 50.3 min (id=281474990552709)
26	1	DDX17_HUMAN	Probable ATP-dependent RNA helicase DDX17 OS=Homo sapiens GN=DDX17 PE=1 SV=2	149	80906	1	684.865	1367.71	1367.72	-0.0082	1.9	GDGPICLVLAPTR		Cmpd 6461, AutoMSn(684.8647), 57.9 min (id=281474990554242)
26	1	DDX17_HUMAN	Probable ATP-dependent RNA helicase DDX17 OS=Homo sapiens GN=DDX17 PE=1 SV=2	149	80906	1	684.867	1367.72	1367.72	-0.0042	7.6e-05	GDGPICLVLAPTR		Cmpd 6425, AutoMSn(684.8668), 57.6 min (id=281474990554206)
26	1	DDX17_HUMAN	Probable ATP-dependent RNA helicase DDX17 OS=Homo sapiens GN=DDX17 PE=1 SV=2	149	80906	1	708.858	1415.7	1415.71	-0.0066	0.011	GTAYTFFTPGNLK		Cmpd 5461, AutoMSn(708.8582), 52.5 min (id=281474990553242)
26	1	DDX17_HUMAN	Probable ATP-dependent RNA helicase DDX17 OS=Homo sapiens GN=DDX17 PE=1 SV=2	149	80906	1	846.413	1690.81	1690.82	-0.0041	8.3e-08	ELAQQVQQVADDYGK		Cmpd 3364, AutoMSn(846.4133), 44.0 min (id=281474990551145)
26	1	DDX17_HUMAN	Probable ATP-dependent RNA helicase DDX17 OS=Homo sapiens GN=DDX17 PE=1 SV=2	149	80906	1	846.417	1690.82	1690.82	0.0026	2.2e-05	ELAQQVQQVADDYGK		Cmpd 3295, AutoMSn(846.4167), 43.7 min (id=281474990551076)
26		DDX5_HUMAN	Probable ATP-dependent RNA helicase DDX5 OS=Homo sapiens GN=DDX5 PE=1 SV=1	50	69618	1	684.865	1367.71	1367.72	-0.0082	1.9	GDGPICLVLAPTR		Cmpd 6461, AutoMSn(684.8647), 57.9 min (id=281474990554242)
26		DDX5_HUMAN	Probable ATP-dependent RNA helicase DDX5 OS=Homo sapiens GN=DDX5 PE=1 SV=1	50	69618	1	684.867	1367.72	1367.72	-0.0042	7.6e-05	GDGPICLVLAPTR		Cmpd 6425, AutoMSn(684.8668), 57.6 min (id=281474990554206)
27	1	XRCC5_HUMAN	X-ray repair cross-complementing protein 5 OS=Homo sapiens GN=XRCC5 PE=1 SV=3	147	83222	1	516.309	1030.6	1030.61	-0.0019	0.039	TLFPLIEAK		Cmpd 6333, AutoMSn(516.3094), 57.0 min (id=281474990554114)
27	1	XRCC5_HUMAN	X-ray repair cross-complementing protein 5 OS=Homo sapiens GN=XRCC5 PE=1 SV=3	147	83222	1	633.876	1265.74	1265.73	0.0026	0.00037	SQLDIIIHSLK		Cmpd 5469, AutoMSn(633.8757), 52.5 min (id=281474990553250)
27	1	XRCC5_HUMAN	X-ray repair cross-complementing protein 5 OS=Homo sapiens GN=XRCC5 PE=1 SV=3	147	83222	1	422.921	1265.74	1265.73	0.0072	0.016	SQLDIIIHSLK		Cmpd 5473, AutoMSn(422.9211), 52.5 min (id=281474990553254)
27	1	XRCC5_HUMAN	X-ray repair cross-complementing protein 5 OS=Homo sapiens GN=XRCC5 PE=1 SV=3	147	83222	1	690.846	1379.68	1379.68	-0.0057	2.6	TDTLEDLFPTTK		Cmpd 6702, AutoMSn(690.8455), 59.6 min (id=281474990554483)
27	1	XRCC5_HUMAN	X-ray repair cross-complementing protein 5 OS=Homo sapiens GN=XRCC5 PE=1 SV=3	147	83222	1	748.343	2242.01	2242.01	-0.0075	2.7e-05	DQVTAQEIFQDNHEDGPTAK		Cmpd 1476, AutoMSn(748.3427), 36.1 min (id=281474990549257)
27	1	XRCC5_HUMAN	X-ray repair cross-complementing protein 5 OS=Homo sapiens GN=XRCC5 PE=1 SV=3	147	83222	1	748.343	2242.01	2242.01	-0.0064	0.00023	DQVTAQEIFQDNHEDGPTAK		Cmpd 1517, AutoMSn(748.3431), 36.3 min (id=281474990549298)
27	1	XRCC5_HUMAN	X-ray repair cross-complementing protein 5 OS=Homo sapiens GN=XRCC5 PE=1 SV=3	147	83222	1	748.343	2242.01	2242.01	-0.006	0.15	DQVTAQEIFQDNHEDGPTAK		Cmpd 1443, AutoMSn(748.3432), 35.9 min (id=281474990549224)
27	1	XRCC5_HUMAN	X-ray repair cross-complementing protein 5 OS=Homo sapiens GN=XRCC5 PE=1 SV=3	147	83222	1	748.346	2242.01	2242.01	0.0011	9.3e-05	DQVTAQEIFQDNHEDGPTAK		Cmpd 1489, AutoMSn(748.3456), 36.2 min (id=281474990549270)
27	1	XRCC5_HUMAN	X-ray repair cross-complementing protein 5 OS=Homo sapiens GN=XRCC5 PE=1 SV=3	147	83222	1	748.346	2242.02	2242.01	0.0038	0.011	DQVTAQEIFQDNHEDGPTAK		Cmpd 1529, AutoMSn(748.3465), 36.4 min (id=281474990549310)
27	1	XRCC5_HUMAN	X-ray repair cross-complementing protein 5 OS=Homo sapiens GN=XRCC5 PE=1 SV=3	147	83222	1	749.008	2244	2242.01	1.9872	0.029	DQVTAQEIFQDNHEDGPTAK		Cmpd 1776, AutoMSn(749.0077), 37.5 min (id=281474990549557)
28	1	RUVB2_HUMAN	RuvB-like 2 OS=Homo sapiens GN=RUVBL2 PE=1 SV=3	140	51296	1	578.303	1154.59	1154.59	-0.0019	7e-08	GLGLDDALEPR		Cmpd 3500, AutoMSn(578.3029), 44.5 min (id=281474990551281)
28	1	RUVB2_HUMAN	RuvB-like 2 OS=Homo sapiens GN=RUVBL2 PE=1 SV=3	140	51296	1	578.303	1154.59	1154.59	-0.0009	0.0052	GLGLDDALEPR		Cmpd 3562, AutoMSn(578.3034), 44.8 min (id=281474990551343)
28	1	RUVB2_HUMAN	RuvB-like 2 OS=Homo sapiens GN=RUVBL2 PE=1 SV=3	140	51296	1	578.307	1154.6	1154.59	0.0063	2.7e-05	GLGLDDALEPR		Cmpd 3437, AutoMSn(578.3070), 44.3 min (id=281474990551218)
28	1	RUVB2_HUMAN	RuvB-like 2 OS=Homo sapiens GN=RUVBL2 PE=1 SV=3	140	51296	1	614.817	1227.62	1227.61	0.0062	0.12	VYSLFLDESR		Cmpd 4429, AutoMSn(614.8172), 48.3 min (id=281474990552210)
28	1	RUVB2_HUMAN	RuvB-like 2 OS=Homo sapiens GN=RUVBL2 PE=1 SV=3	140	51296	1	842.432	1682.85	1682.85	-0.0014	0.32	TQGFLALFSGDTGEIK		Cmpd 8247, AutoMSn(842.4324), 77.8 min (id=281474990556028)
28	1	RUVB2_HUMAN	RuvB-like 2 OS=Homo sapiens GN=RUVBL2 PE=1 SV=3	140	51296	1	487.514	1946.03	1946.02	0.0058	0.0062	EVVHTVSLHEIDVINSR		Cmpd 2546, AutoMSn(487.5142), 40.7 min (id=281474990550327)
29	1	LRRF2_HUMAN	Leucine-rich repeat flightless-interacting protein 2 OS=Homo sapiens GN=LRRFIP2 PE=1 SV=1	139	82349	1	795.901	1589.79	1589.79	-0.0023	4.8e-06	AEQDITTLEQSISR		Cmpd 3762, AutoMSn(795.9009), 45.6 min (id=281474990551543)
29	1	LRRF2_HUMAN	Leucine-rich repeat flightless-interacting protein 2 OS=Homo sapiens GN=LRRFIP2 PE=1 SV=1	139	82349	1	795.902	1589.79	1589.79	-0.0012	0.0014	AEQDITTLEQSISR		Cmpd 3832, AutoMSn(795.9015), 45.9 min (id=281474990551613)
29	1	LRRF2_HUMAN	Leucine-rich repeat flightless-interacting protein 2 OS=Homo sapiens GN=LRRFIP2 PE=1 SV=1	139	82349	1	530.937	1589.79	1589.79	-0.0012	7.2e-05	AEQDITTLEQSISR		Cmpd 3716, AutoMSn(530.9368), 45.4 min (id=281474990551497)
29	1	LRRF2_HUMAN	Leucine-rich repeat flightless-interacting protein 2 OS=Homo sapiens GN=LRRFIP2 PE=1 SV=1	139	82349	1	530.939	1589.79	1589.79	0.0045	0.0088	AEQDITTLEQSISR		Cmpd 3783, AutoMSn(530.9387), 45.7 min (id=281474990551564)
29	1	LRRF2_HUMAN	Leucine-rich repeat flightless-interacting protein 2 OS=Homo sapiens GN=LRRFIP2 PE=1 SV=1	139	82349	1	565.279	1692.82	1692.81	0.0088	0.0002	DRFSAEDEALSNIAR		Cmpd 2496, AutoMSn(565.2791), 40.5 min (id=281474990550277)
30	1	HNRPF_HUMAN	Heterogeneous nuclear ribonucleoprotein F OS=Homo sapiens GN=HNRNPF PE=1 SV=3	134	45985	1	855.395	1708.78	1708.78	-0.0039	4.6e-05	QSGEAFVELGSEDDVK		Cmpd 2608, AutoMSn(855.3949), 40.9 min (id=281474990550389)
30	1	HNRPF_HUMAN	Heterogeneous nuclear ribonucleoprotein F OS=Homo sapiens GN=HNRNPF PE=1 SV=3	134	45985	1	855.396	1708.78	1708.78	-0.0019	0.00023	QSGEAFVELGSEDDVK		Cmpd 2545, AutoMSn(855.3960), 40.7 min (id=281474990550326)
30	1	HNRPF_HUMAN	Heterogeneous nuclear ribonucleoprotein F OS=Homo sapiens GN=HNRNPF PE=1 SV=3	134	45985	1	998.986	1995.96	1995.97	-0.0121	9.9e-05	ATENDIYNFFSPLNPVR		Cmpd 9936, AutoMSn(998.9857), 86.1 min (id=281474990557717)
30	1	HNRPF_HUMAN	Heterogeneous nuclear ribonucleoprotein F OS=Homo sapiens GN=HNRNPF PE=1 SV=3	134	45985	1	666.33	1995.97	1995.97	0.0001	0.01	ATENDIYNFFSPLNPVR		Cmpd 9967, AutoMSn(666.3303), 86.2 min (id=281474990557748)
30	1	HNRPF_HUMAN	Heterogeneous nuclear ribonucleoprotein F OS=Homo sapiens GN=HNRNPF PE=1 SV=3	134	45985	1	666.338	1995.99	1995.97	0.023	0.00019	ATENDIYNFFSPLNPVR		Cmpd 9916, AutoMSn(666.3379), 85.9 min (id=281474990557697)
30		HNRH1_HUMAN	Heterogeneous nuclear ribonucleoprotein H OS=Homo sapiens GN=HNRNPH1 PE=1 SV=4	81	49484	1	998.986	1995.96	1995.97	-0.0121	9.9e-05	ATENDIYNFFSPLNPVR		Cmpd 9936, AutoMSn(998.9857), 86.1 min (id=281474990557717)
30		HNRH1_HUMAN	Heterogeneous nuclear ribonucleoprotein H OS=Homo sapiens GN=HNRNPH1 PE=1 SV=4	81	49484	1	666.33	1995.97	1995.97	0.0001	0.01	ATENDIYNFFSPLNPVR		Cmpd 9967, AutoMSn(666.3303), 86.2 min (id=281474990557748)
30		HNRH1_HUMAN	Heterogeneous nuclear ribonucleoprotein H OS=Homo sapiens GN=HNRNPH1 PE=1 SV=4	81	49484	1	666.338	1995.99	1995.97	0.023	0.00019	ATENDIYNFFSPLNPVR		Cmpd 9916, AutoMSn(666.3379), 85.9 min (id=281474990557697)
31	1	ATPB_HUMAN	ATP synthase subunit beta, mitochondrial OS=Homo sapiens GN=ATP5B PE=1 SV=3	134	56525	1	718.883	1435.75	1434.75	1.0043	2.7e-07	FTQAGSEVSALLGR		Cmpd 4861, AutoMSn(718.8828), 50.0 min (id=281474990552642)
31	1	ATPB_HUMAN	ATP synthase subunit beta, mitochondrial OS=Homo sapiens GN=ATP5B PE=1 SV=3	134	56525	1	479.592	1435.76	1434.75	1.0084	0.018	FTQAGSEVSALLGR		Cmpd 4888, AutoMSn(479.5923), 50.1 min (id=281474990552669)
31	1	ATPB_HUMAN	ATP synthase subunit beta, mitochondrial OS=Homo sapiens GN=ATP5B PE=1 SV=3	134	56525	1	479.593	1435.76	1434.75	1.0093	0.15	FTQAGSEVSALLGR		Cmpd 4833, AutoMSn(479.5926), 49.9 min (id=281474990552614)
31	1	ATPB_HUMAN	ATP synthase subunit beta, mitochondrial OS=Homo sapiens GN=ATP5B PE=1 SV=3	134	56525	1	720.396	1438.78	1438.78	-0.0035	0.0084	VALTGLTVAEYFR		Cmpd 7442, AutoMSn(720.3966), 72.0 min (id=281474990555223)
31	1	ATPB_HUMAN	ATP synthase subunit beta, mitochondrial OS=Homo sapiens GN=ATP5B PE=1 SV=3	134	56525	1	550.979	1649.92	1649.91	0.0051	0.011	LVLEVAQHLGESTVR		Cmpd 3846, AutoMSn(550.9790), 45.9 min (id=281474990551627)
31	1	ATPB_HUMAN	ATP synthase subunit beta, mitochondrial OS=Homo sapiens GN=ATP5B PE=1 SV=3	134	56525	1	605.959	1814.86	1814.86	-0.0066	0.00061	IMDPNIVGSEHYDVAR		Cmpd 1957, AutoMSn(605.9591), 38.2 min (id=281474990549738)
31	1	ATPB_HUMAN	ATP synthase subunit beta, mitochondrial OS=Homo sapiens GN=ATP5B PE=1 SV=3	134	56525	1	994.515	1987.02	1987.03	-0.0112	0.002	AIAELGIYPAVDPLDSTSR		Cmpd 8335, AutoMSn(994.5148), 78.3 min (id=281474990556116)
31	1	ATPB_HUMAN	ATP synthase subunit beta, mitochondrial OS=Homo sapiens GN=ATP5B PE=1 SV=3	134	56525	1	994.516	1987.02	1987.03	-0.0085	0.039	AIAELGIYPAVDPLDSTSR		Cmpd 8388, AutoMSn(994.5161), 78.5 min (id=281474990556169)
32	1	RL4_HUMAN	60S ribosomal protein L4 OS=Homo sapiens GN=RPL4 PE=1 SV=5	120	47953	1	634.881	1267.75	1267.75	-0.0027	0.0026	NIPGITLLNVSK		Cmpd 6791, AutoMSn(634.8809), 60.9 min (id=281474990554572)
32	1	RL4_HUMAN	60S ribosomal protein L4 OS=Homo sapiens GN=RPL4 PE=1 SV=5	120	47953	1	658.806	1315.6	1315.6	-0.0041	0.007	FCIWTESAFR		Cmpd 6629, AutoMSn(658.8062), 59.0 min (id=281474990554410)
32	1	RL4_HUMAN	60S ribosomal protein L4 OS=Homo sapiens GN=RPL4 PE=1 SV=5	120	47953	1	803.397	1604.78	1604.79	-0.0071	5.6e-05	GPCIIYNEDNGIIK		Cmpd 3599, AutoMSn(803.3972), 44.9 min (id=281474990551380)
32	1	RL4_HUMAN	60S ribosomal protein L4 OS=Homo sapiens GN=RPL4 PE=1 SV=5	120	47953	1	803.891	1605.77	1604.79	0.9816	0.014	GPCIIYNEDNGIIK		Cmpd 4563, AutoMSn(803.8915), 48.8 min (id=281474990552344)
32	1	RL4_HUMAN	60S ribosomal protein L4 OS=Homo sapiens GN=RPL4 PE=1 SV=5	120	47953	1	804.939	1607.86	1607.87	-0.0027	0.083	IEEVPELPLVVEDK		Cmpd 7211, AutoMSn(804.9389), 69.4 min (id=281474990554992)
32	1	RL4_HUMAN	60S ribosomal protein L4 OS=Homo sapiens GN=RPL4 PE=1 SV=5	120	47953	1	804.941	1607.87	1607.87	0.001	0.013	IEEVPELPLVVEDK		Cmpd 7227, AutoMSn(804.9407), 69.7 min (id=281474990555008)
32	1	RL4_HUMAN	60S ribosomal protein L4 OS=Homo sapiens GN=RPL4 PE=1 SV=5	120	47953	1	466.265	1861.03	1861.03	0.0008	0.007	APIRPDIVNFVHTNLR		Cmpd 4365, AutoMSn(466.2655), 48.0 min (id=281474990552146)
32	1	RL4_HUMAN	60S ribosomal protein L4 OS=Homo sapiens GN=RPL4 PE=1 SV=5	120	47953	1	466.268	1861.04	1861.03	0.0093	0.018	APIRPDIVNFVHTNLR		Cmpd 4432, AutoMSn(466.2677), 48.3 min (id=281474990552213)
32	1	RL4_HUMAN	60S ribosomal protein L4 OS=Homo sapiens GN=RPL4 PE=1 SV=5	120	47953	1	778.034	2331.08	2331.09	-0.0076	0.0002	QPYAVSELAGHQTSAESWGTGR		Cmpd 2000, AutoMSn(778.0341), 38.4 min (id=281474990549781)
33	1	SERA_HUMAN	D-3-phosphoglycerate dehydrogenase OS=Homo sapiens GN=PHGDH PE=1 SV=4	119	57356	1	493.805	985.595	985.596	-0.001	0.0001	DLPLLLFR		Cmpd 9885, AutoMSn(493.8048), 85.8 min (id=281474990557666)
33	1	SERA_HUMAN	D-3-phosphoglycerate dehydrogenase OS=Homo sapiens GN=PHGDH PE=1 SV=4	119	57356	1	493.805	985.596	985.596	-0.0004	0.0027	DLPLLLFR		Cmpd 9774, AutoMSn(493.8051), 85.3 min (id=281474990557555)
33	1	SERA_HUMAN	D-3-phosphoglycerate dehydrogenase OS=Homo sapiens GN=PHGDH PE=1 SV=4	119	57356	1	493.805	985.596	985.596	0.0003	0.00012	DLPLLLFR		Cmpd 9830, AutoMSn(493.8054), 85.5 min (id=281474990557611)
33	1	SERA_HUMAN	D-3-phosphoglycerate dehydrogenase OS=Homo sapiens GN=PHGDH PE=1 SV=4	119	57356	1	813.456	1624.9	1624.9	-0.0001	0.00011	NAGNCLSPAVIVGLLK		Cmpd 9000, AutoMSn(813.4557), 81.5 min (id=281474990556781)
34	1	LGI3_HUMAN	Leucine-rich repeat LGI family member 3 OS=Homo sapiens GN=LGI3 PE=2 SV=1	110	62407	1	634.353	1266.69	1266.68	0.0103	0.21	YIGDSKILR	GALNAC (ST)	Cmpd 8522, AutoMSn(634.3534), 79.3 min (id=281474990556303)
34	1	LGI3_HUMAN	Leucine-rich repeat LGI family member 3 OS=Homo sapiens GN=LGI3 PE=2 SV=1	110	62407	1	634.354	1266.69	1266.68	0.011	0.16	YIGDSKILR	GALNAC (ST)	Cmpd 8146, AutoMSn(634.3537), 77.3 min (id=281474990555927)
34	1	LGI3_HUMAN	Leucine-rich repeat LGI family member 3 OS=Homo sapiens GN=LGI3 PE=2 SV=1	110	62407	2	634.354	1266.69	1266.68	0.0111	1.5	YIGDSKILR	GALNAC (ST)	Cmpd 9606, AutoMSn(634.3538), 84.5 min (id=281474990557387)
34	1	LGI3_HUMAN	Leucine-rich repeat LGI family member 3 OS=Homo sapiens GN=LGI3 PE=2 SV=1	110	62407	1	634.354	1266.69	1266.68	0.0116	0.2	YIGDSKILR	GALNAC (ST)	Cmpd 8431, AutoMSn(634.3541), 78.8 min (id=281474990556212)
34	1	LGI3_HUMAN	Leucine-rich repeat LGI family member 3 OS=Homo sapiens GN=LGI3 PE=2 SV=1	110	62407	1	634.354	1266.69	1266.68	0.0116	0.17	YIGDSKILR	GALNAC (ST)	Cmpd 8578, AutoMSn(634.3541), 79.6 min (id=281474990556359)
34	1	LGI3_HUMAN	Leucine-rich repeat LGI family member 3 OS=Homo sapiens GN=LGI3 PE=2 SV=1	110	62407	1	634.354	1266.69	1266.68	0.0119	0.28	YIGDSKILR	GALNAC (ST)	Cmpd 9088, AutoMSn(634.3542), 81.9 min (id=281474990556869)
34	1	LGI3_HUMAN	Leucine-rich repeat LGI family member 3 OS=Homo sapiens GN=LGI3 PE=2 SV=1	110	62407	2	634.354	1266.69	1266.68	0.0119	0.71	YIGDSKILR	GALNAC (ST)	Cmpd 9190, AutoMSn(634.3542), 82.4 min (id=281474990556971)
34	1	LGI3_HUMAN	Leucine-rich repeat LGI family member 3 OS=Homo sapiens GN=LGI3 PE=2 SV=1	110	62407	2	634.354	1266.69	1266.68	0.0119	1.2	YIGDSKILR	GALNAC (ST)	Cmpd 8635, AutoMSn(634.3542), 79.8 min (id=281474990556416)
34	1	LGI3_HUMAN	Leucine-rich repeat LGI family member 3 OS=Homo sapiens GN=LGI3 PE=2 SV=1	110	62407	2	634.354	1266.69	1266.68	0.0122	0.84	YIGDSKILR	GALNAC (ST)	Cmpd 9832, AutoMSn(634.3544), 85.5 min (id=281474990557613)
34	1	LGI3_HUMAN	Leucine-rich repeat LGI family member 3 OS=Homo sapiens GN=LGI3 PE=2 SV=1	110	62407	1	634.355	1266.69	1266.68	0.0125	0.25	YIGDSKILR	GALNAC (ST)	Cmpd 8018, AutoMSn(634.3545), 76.6 min (id=281474990555799)
34	1	LGI3_HUMAN	Leucine-rich repeat LGI family member 3 OS=Homo sapiens GN=LGI3 PE=2 SV=1	110	62407	1	634.355	1266.69	1266.68	0.013	0.035	YIGDSKILR	GALNAC (ST)	Cmpd 9773, AutoMSn(634.3547), 85.3 min (id=281474990557554)
34	1	LGI3_HUMAN	Leucine-rich repeat LGI family member 3 OS=Homo sapiens GN=LGI3 PE=2 SV=1	110	62407	1	634.355	1266.7	1266.68	0.0133	0.0032	YIGDSKILR	GALNAC (ST)	Cmpd 7797, AutoMSn(634.3549), 75.1 min (id=281474990555578)
34	1	LGI3_HUMAN	Leucine-rich repeat LGI family member 3 OS=Homo sapiens GN=LGI3 PE=2 SV=1	110	62407	1	634.355	1266.7	1266.68	0.0136	0.11	YIGDSKILR	GALNAC (ST)	Cmpd 8385, AutoMSn(634.3551), 78.5 min (id=281474990556166)
34	1	LGI3_HUMAN	Leucine-rich repeat LGI family member 3 OS=Homo sapiens GN=LGI3 PE=2 SV=1	110	62407	1	634.355	1266.7	1266.68	0.0137	0.37	YIGDSKILR	GALNAC (ST)	Cmpd 7932, AutoMSn(634.3551), 76.1 min (id=281474990555713)
34	1	LGI3_HUMAN	Leucine-rich repeat LGI family member 3 OS=Homo sapiens GN=LGI3 PE=2 SV=1	110	62407	2	634.355	1266.7	1266.68	0.0138	1.2	YIGDSKILR	GALNAC (ST)	Cmpd 8749, AutoMSn(634.3552), 80.3 min (id=281474990556530)
34	1	LGI3_HUMAN	Leucine-rich repeat LGI family member 3 OS=Homo sapiens GN=LGI3 PE=2 SV=1	110	62407	1	634.355	1266.7	1266.68	0.0138	0.087	YIGDSKILR	GALNAC (ST)	Cmpd 8062, AutoMSn(634.3552), 76.9 min (id=281474990555843)
34	1	LGI3_HUMAN	Leucine-rich repeat LGI family member 3 OS=Homo sapiens GN=LGI3 PE=2 SV=1	110	62407	1	634.355	1266.7	1266.68	0.0141	0.21	YIGDSKILR	GALNAC (ST)	Cmpd 8333, AutoMSn(634.3553), 78.3 min (id=281474990556114)
34	1	LGI3_HUMAN	Leucine-rich repeat LGI family member 3 OS=Homo sapiens GN=LGI3 PE=2 SV=1	110	62407	1	634.355	1266.7	1266.68	0.0142	0.06	YIGDSKILR	GALNAC (ST)	Cmpd 8281, AutoMSn(634.3554), 78.0 min (id=281474990556062)
34	1	LGI3_HUMAN	Leucine-rich repeat LGI family member 3 OS=Homo sapiens GN=LGI3 PE=2 SV=1	110	62407	1	634.355	1266.7	1266.68	0.0142	0.053	YIGDSKILR	GALNAC (ST)	Cmpd 8109, AutoMSn(634.3554), 77.1 min (id=281474990555890)
34	1	LGI3_HUMAN	Leucine-rich repeat LGI family member 3 OS=Homo sapiens GN=LGI3 PE=2 SV=1	110	62407	2	634.356	1266.7	1266.68	0.0144	0.87	YIGDSKILR	GALNAC (ST)	Cmpd 9138, AutoMSn(634.3555), 82.2 min (id=281474990556919)
34	1	LGI3_HUMAN	Leucine-rich repeat LGI family member 3 OS=Homo sapiens GN=LGI3 PE=2 SV=1	110	62407	1	634.356	1266.7	1266.68	0.0144	0.2	YIGDSKILR	GALNAC (ST)	Cmpd 10048, AutoMSn(634.3555), 86.6 min (id=281474990557829)
34	1	LGI3_HUMAN	Leucine-rich repeat LGI family member 3 OS=Homo sapiens GN=LGI3 PE=2 SV=1	110	62407	1	634.356	1266.7	1266.68	0.0147	0.0092	YIGDSKILR	GALNAC (ST)	Cmpd 7757, AutoMSn(634.3556), 74.8 min (id=281474990555538)
34	1	LGI3_HUMAN	Leucine-rich repeat LGI family member 3 OS=Homo sapiens GN=LGI3 PE=2 SV=1	110	62407	2	634.356	1266.7	1266.68	0.0148	1.6	YIGDSKILR	GALNAC (ST)	Cmpd 9347, AutoMSn(634.3556), 83.2 min (id=281474990557128)
34	1	LGI3_HUMAN	Leucine-rich repeat LGI family member 3 OS=Homo sapiens GN=LGI3 PE=2 SV=1	110	62407	1	634.356	1266.7	1266.68	0.0155	0.016	YIGDSKILR	GALNAC (ST)	Cmpd 8238, AutoMSn(634.3560), 77.8 min (id=281474990556019)
34	1	LGI3_HUMAN	Leucine-rich repeat LGI family member 3 OS=Homo sapiens GN=LGI3 PE=2 SV=1	110	62407	1	634.356	1266.7	1266.68	0.0158	0.019	YIGDSKILR	GALNAC (ST)	Cmpd 7862, AutoMSn(634.3561), 75.6 min (id=281474990555643)
34	1	LGI3_HUMAN	Leucine-rich repeat LGI family member 3 OS=Homo sapiens GN=LGI3 PE=2 SV=1	110	62407	2	634.356	1266.7	1266.68	0.016	1.5	YIGDSKILR	GALNAC (ST)	Cmpd 10164, AutoMSn(634.3563), 87.1 min (id=281474990557945)
34	1	LGI3_HUMAN	Leucine-rich repeat LGI family member 3 OS=Homo sapiens GN=LGI3 PE=2 SV=1	110	62407	1	634.356	1266.7	1266.68	0.016	0.22	YIGDSKILR	GALNAC (ST)	Cmpd 8808, AutoMSn(634.3563), 80.6 min (id=281474990556589)
34	1	LGI3_HUMAN	Leucine-rich repeat LGI family member 3 OS=Homo sapiens GN=LGI3 PE=2 SV=1	110	62407	1	634.356	1266.7	1266.68	0.0163	0.027	YIGDSKILR	GALNAC (ST)	Cmpd 8188, AutoMSn(634.3564), 77.5 min (id=281474990555969)
34	1	LGI3_HUMAN	Leucine-rich repeat LGI family member 3 OS=Homo sapiens GN=LGI3 PE=2 SV=1	110	62407	1	634.357	1266.7	1266.68	0.0168	0.54	YIGDSKILR	GALNAC (ST)	Cmpd 8471, AutoMSn(634.3566), 79.0 min (id=281474990556252)
34	1	LGI3_HUMAN	Leucine-rich repeat LGI family member 3 OS=Homo sapiens GN=LGI3 PE=2 SV=1	110	62407	1	634.357	1266.7	1266.68	0.0176	0.017	YIGDSKILR	GALNAC (ST)	Cmpd 7891, AutoMSn(634.3570), 75.8 min (id=281474990555672)
34	1	LGI3_HUMAN	Leucine-rich repeat LGI family member 3 OS=Homo sapiens GN=LGI3 PE=2 SV=1	110	62407	1	634.357	1266.7	1266.68	0.018	0.0069	YIGDSKILR	GALNAC (ST)	Cmpd 7658, AutoMSn(634.3572), 74.3 min (id=281474990555439)
34	1	LGI3_HUMAN	Leucine-rich repeat LGI family member 3 OS=Homo sapiens GN=LGI3 PE=2 SV=1	110	62407	1	634.358	1266.7	1266.68	0.0191	0.0058	YIGDSKILR	GALNAC (ST)	Cmpd 7714, AutoMSn(634.3578), 74.6 min (id=281474990555495)
34	1	LGI3_HUMAN	Leucine-rich repeat LGI family member 3 OS=Homo sapiens GN=LGI3 PE=2 SV=1	110	62407	1	634.358	1266.7	1266.68	0.0191	0.0068	YIGDSKILR	GALNAC (ST)	Cmpd 7669, AutoMSn(634.3578), 74.3 min (id=281474990555450)
34	1	LGI3_HUMAN	Leucine-rich repeat LGI family member 3 OS=Homo sapiens GN=LGI3 PE=2 SV=1	110	62407	1	634.358	1266.7	1266.68	0.0192	0.011	YIGDSKILR	GALNAC (ST)	Cmpd 7696, AutoMSn(634.3579), 74.5 min (id=281474990555477)
34	1	LGI3_HUMAN	Leucine-rich repeat LGI family member 3 OS=Homo sapiens GN=LGI3 PE=2 SV=1	110	62407	2	634.358	1266.7	1266.68	0.0196	1.3	YIGDSKILR	GALNAC (ST)	Cmpd 7977, AutoMSn(634.3580), 76.3 min (id=281474990555758)
34	1	LGI3_HUMAN	Leucine-rich repeat LGI family member 3 OS=Homo sapiens GN=LGI3 PE=2 SV=1	110	62407	1	634.359	1266.7	1266.68	0.0223	0.032	YIGDSKILR	GALNAC (ST)	Cmpd 7834, AutoMSn(634.3594), 75.3 min (id=281474990555615)
35	1	AMOL1_HUMAN	Angiomotin-like protein 1 OS=Homo sapiens GN=AMOTL1 PE=1 SV=1	105	106850	1	560.296	1677.87	1677.88	-0.0126	0.055	HIEILDQALSNAQAR		Cmpd 3854, AutoMSn(560.2963), 46.0 min (id=281474990551635)
35	1	AMOL1_HUMAN	Angiomotin-like protein 1 OS=Homo sapiens GN=AMOTL1 PE=1 SV=1	105	106850	1	560.297	1677.87	1677.88	-0.0114	0.00016	HIEILDQALSNAQAR		Cmpd 3648, AutoMSn(560.2967), 45.1 min (id=281474990551429)
35	1	AMOL1_HUMAN	Angiomotin-like protein 1 OS=Homo sapiens GN=AMOTL1 PE=1 SV=1	105	106850	1	560.3	1677.88	1677.88	-0.0029	6.4e-06	HIEILDQALSNAQAR		Cmpd 3708, AutoMSn(560.2996), 45.4 min (id=281474990551489)
35	1	AMOL1_HUMAN	Angiomotin-like protein 1 OS=Homo sapiens GN=AMOTL1 PE=1 SV=1	105	106850	1	839.946	1677.88	1677.88	-0.0027	0.044	HIEILDQALSNAQAR		Cmpd 3670, AutoMSn(839.9458), 45.2 min (id=281474990551451)
35	1	AMOL1_HUMAN	Angiomotin-like protein 1 OS=Homo sapiens GN=AMOTL1 PE=1 SV=1	105	106850	1	560.3	1677.88	1677.88	-0.0015	0.0013	HIEILDQALSNAQAR		Cmpd 3777, AutoMSn(560.3000), 45.6 min (id=281474990551558)
36	1	MYO1B_HUMAN	Unconventional myosin-Ib OS=Homo sapiens GN=MYO1B PE=1 SV=3	104	132928	1	517.791	1033.57	1033.57	-0.0041	0.0095	LFSWLVNR		Cmpd 6210, AutoMSn(517.7907), 56.0 min (id=281474990553991)
36	1	MYO1B_HUMAN	Unconventional myosin-Ib OS=Homo sapiens GN=MYO1B PE=1 SV=3	104	132928	1	517.796	1033.58	1033.57	0.0057	0.00083	LFSWLVNR		Cmpd 6166, AutoMSn(517.7956), 55.8 min (id=281474990553947)
36	1	MYO1B_HUMAN	Unconventional myosin-Ib OS=Homo sapiens GN=MYO1B PE=1 SV=3	104	132928	1	518.793	1035.57	1033.57	2	0.28	LFSWLVNR		Cmpd 6126, AutoMSn(518.7927), 55.5 min (id=281474990553907)
36	1	MYO1B_HUMAN	Unconventional myosin-Ib OS=Homo sapiens GN=MYO1B PE=1 SV=3	104	132928	1	572.336	1142.66	1142.65	0.0023	8e-05	LEDLATLIQK		Cmpd 5216, AutoMSn(572.3358), 51.5 min (id=281474990552997)
36	1	MYO1B_HUMAN	Unconventional myosin-Ib OS=Homo sapiens GN=MYO1B PE=1 SV=3	104	132928	1	572.338	1142.66	1142.65	0.0073	0.013	LEDLATLIQK		Cmpd 5149, AutoMSn(572.3382), 51.2 min (id=281474990552930)
36	1	MYO1B_HUMAN	Unconventional myosin-Ib OS=Homo sapiens GN=MYO1B PE=1 SV=3	104	132928	1	476.614	1426.82	1426.81	0.0047	0.0013	QRLEDLATLIQK		Cmpd 4134, AutoMSn(476.6136), 47.1 min (id=281474990551915)
36	1	MYO1B_HUMAN	Unconventional myosin-Ib OS=Homo sapiens GN=MYO1B PE=1 SV=3	104	132928	1	737.044	2208.11	2208.12	-0.0108	0.054	NFHVFYQLLSGASEELLNK		Cmpd 10631, AutoMSn(737.0442), 89.1 min (id=281474990558412)
36	1	MYO1B_HUMAN	Unconventional myosin-Ib OS=Homo sapiens GN=MYO1B PE=1 SV=3	104	132928	1	737.045	2208.11	2208.12	-0.0071	0.12	NFHVFYQLLSGASEELLNK		Cmpd 10645, AutoMSn(737.0454), 89.2 min (id=281474990558426)
36		MYO3B_HUMAN	Myosin-IIIb OS=Homo sapiens GN=MYO3B PE=2 SV=4	56	153159	1	517.791	1033.57	1033.57	-0.0041	0.0095	LFSWIVNR		Cmpd 6210, AutoMSn(517.7907), 56.0 min (id=281474990553991)
36		MYO3B_HUMAN	Myosin-IIIb OS=Homo sapiens GN=MYO3B PE=2 SV=4	56	153159	1	517.796	1033.58	1033.57	0.0057	0.00083	LFSWIVNR		Cmpd 6166, AutoMSn(517.7956), 55.8 min (id=281474990553947)
36		MYO3B_HUMAN	Myosin-IIIb OS=Homo sapiens GN=MYO3B PE=2 SV=4	56	153159	1	518.793	1035.57	1033.57	2	0.28	LFSWIVNR		Cmpd 6126, AutoMSn(518.7927), 55.5 min (id=281474990553907)
37	1	IMDH2_HUMAN	Inosine-5~-monophosphate dehydrogenase 2 OS=Homo sapiens GN=IMPDH2 PE=1 SV=2	104	56226	1	578.816	1155.62	1155.62	-0.007	0.00013	NLIDAGVDALR		Cmpd 5536, AutoMSn(578.8161), 52.8 min (id=281474990553317)
37	1	IMDH2_HUMAN	Inosine-5~-monophosphate dehydrogenase 2 OS=Homo sapiens GN=IMPDH2 PE=1 SV=2	104	56226	1	578.821	1155.63	1155.62	0.0028	0.00033	NLIDAGVDALR		Cmpd 5470, AutoMSn(578.8211), 52.5 min (id=281474990553251)
37	1	IMDH2_HUMAN	Inosine-5~-monophosphate dehydrogenase 2 OS=Homo sapiens GN=IMPDH2 PE=1 SV=2	104	56226	1	494.628	1480.86	1480.86	0.0005	8.3e-05	REDLVVAPAGITLK		Cmpd 3527, AutoMSn(494.6279), 44.6 min (id=281474990551308)
38	1	PEX5_HUMAN	Peroxisomal targeting signal 1 receptor OS=Homo sapiens GN=PEX5 PE=1 SV=3	104	71163	1	968.467	1934.92	1933.95	0.9697	0.0017	LGATLANGNQSEEAVAAYR		Cmpd 2695, AutoMSn(968.4668), 41.3 min (id=281474990550476)
38	1	PEX5_HUMAN	Peroxisomal targeting signal 1 receptor OS=Homo sapiens GN=PEX5 PE=1 SV=3	104	71163	1	968.468	1934.92	1933.95	0.9723	0.0017	LGATLANGNQSEEAVAAYR		Cmpd 2263, AutoMSn(968.4681), 39.5 min (id=281474990550044)
38	1	PEX5_HUMAN	Peroxisomal targeting signal 1 receptor OS=Homo sapiens GN=PEX5 PE=1 SV=3	104	71163	1	968.474	1934.93	1933.95	0.9838	0.0017	LGATLANGNQSEEAVAAYR		Cmpd 2762, AutoMSn(968.4738), 41.5 min (id=281474990550543)
38	1	PEX5_HUMAN	Peroxisomal targeting signal 1 receptor OS=Homo sapiens GN=PEX5 PE=1 SV=3	104	71163	1	805.409	2413.21	2413.19	0.0143	1.9e-05	YTPAYAHLVTPAEEGAGGAGLGPSK		Cmpd 3432, AutoMSn(805.4092), 44.3 min (id=281474990551213)
39	1	ARP3_HUMAN	Actin-related protein 3 OS=Homo sapiens GN=ACTR3 PE=1 SV=3	100	47797	1	607.789	1213.56	1213.56	0.0026	0.00049	EFSIDVGYER		Cmpd 3178, AutoMSn(607.7893), 43.2 min (id=281474990550959)
39	1	ARP3_HUMAN	Actin-related protein 3 OS=Homo sapiens GN=ACTR3 PE=1 SV=3	100	47797	1	705.391	1408.77	1408.77	-0.0046	0.099	DITYFIQQLLR		Cmpd 12606, AutoMSn(705.3907), 98.9 min (id=281474990560387)
39	1	ARP3_HUMAN	Actin-related protein 3 OS=Homo sapiens GN=ACTR3 PE=1 SV=3	100	47797	1	705.391	1408.77	1408.77	-0.0044	0.056	DITYFIQQLLR		Cmpd 12657, AutoMSn(705.3908), 99.2 min (id=281474990560438)
39	1	ARP3_HUMAN	Actin-related protein 3 OS=Homo sapiens GN=ACTR3 PE=1 SV=3	100	47797	1	705.392	1408.77	1408.77	-0.0028	0.00077	DITYFIQQLLR		Cmpd 12620, AutoMSn(705.3916), 99.0 min (id=281474990560401)
39	1	ARP3_HUMAN	Actin-related protein 3 OS=Homo sapiens GN=ACTR3 PE=1 SV=3	100	47797	1	705.394	1408.77	1408.77	0.0021	0.00051	DITYFIQQLLR		Cmpd 12634, AutoMSn(705.3940), 99.1 min (id=281474990560415)
39	1	ARP3_HUMAN	Actin-related protein 3 OS=Homo sapiens GN=ACTR3 PE=1 SV=3	100	47797	1	815.398	2443.17	2443.18	-0.006	0.058	GVDDLDFFIGDEAIEKPTYATK		Cmpd 7790, AutoMSn(815.3985), 75.1 min (id=281474990555571)
39	1	ARP3_HUMAN	Actin-related protein 3 OS=Homo sapiens GN=ACTR3 PE=1 SV=3	100	47797	1	1020.19	3057.55	3057.57	-0.016	0.0014	TLTGTVIDSGDGVTHVIPVAEGYVIGSCIK		Cmpd 9389, AutoMSn(1020.1917), 83.4 min (id=281474990557170)
39		ARP3B_HUMAN	Actin-related protein 3B OS=Homo sapiens GN=ACTR3B PE=2 SV=1	66	48090	1	705.391	1408.77	1408.77	-0.0046	0.099	DITYFIQQLLR		Cmpd 12606, AutoMSn(705.3907), 98.9 min (id=281474990560387)
39		ARP3B_HUMAN	Actin-related protein 3B OS=Homo sapiens GN=ACTR3B PE=2 SV=1	66	48090	1	705.391	1408.77	1408.77	-0.0044	0.056	DITYFIQQLLR		Cmpd 12657, AutoMSn(705.3908), 99.2 min (id=281474990560438)
39		ARP3B_HUMAN	Actin-related protein 3B OS=Homo sapiens GN=ACTR3B PE=2 SV=1	66	48090	1	705.392	1408.77	1408.77	-0.0028	0.00077	DITYFIQQLLR		Cmpd 12620, AutoMSn(705.3916), 99.0 min (id=281474990560401)
39		ARP3B_HUMAN	Actin-related protein 3B OS=Homo sapiens GN=ACTR3B PE=2 SV=1	66	48090	1	705.394	1408.77	1408.77	0.0021	0.00051	DITYFIQQLLR		Cmpd 12634, AutoMSn(705.3940), 99.1 min (id=281474990560415)
40	1	ATD3A_HUMAN	ATPase family AAA domain-containing protein 3A OS=Homo sapiens GN=ATAD3A PE=1 SV=2	99	71610	1	661.311	1320.61	1320.61	-0.0027	1.5e-05	WSNFDPTGLER		Cmpd 3707, AutoMSn(661.3108), 45.4 min (id=281474990551488)
40	1	ATD3A_HUMAN	ATPase family AAA domain-containing protein 3A OS=Homo sapiens GN=ATAD3A PE=1 SV=2	99	71610	1	661.315	1320.62	1320.61	0.0055	0.0022	WSNFDPTGLER		Cmpd 3773, AutoMSn(661.3149), 45.6 min (id=281474990551554)
40	1	ATD3A_HUMAN	ATPase family AAA domain-containing protein 3A OS=Homo sapiens GN=ATAD3A PE=1 SV=2	99	71610	1	522.254	1563.74	1563.73	0.0074	0.00093	DKWSNFDPTGLER		Cmpd 3244, AutoMSn(522.2536), 43.5 min (id=281474990551025)
40	1	ATD3A_HUMAN	ATPase family AAA domain-containing protein 3A OS=Homo sapiens GN=ATAD3A PE=1 SV=2	99	71610	1	789.926	1577.84	1577.85	-0.0082	0.08	GLLLFVDEADAFLR		Cmpd 11912, AutoMSn(789.9259), 95.3 min (id=281474990559693)
40	1	ATD3A_HUMAN	ATPase family AAA domain-containing protein 3A OS=Homo sapiens GN=ATAD3A PE=1 SV=2	99	71610	1	750.749	2249.22	2249.24	-0.0141	0.0062	LLSRPQDALEGVVLSPSLEAR		Cmpd 7066, AutoMSn(750.7485), 66.6 min (id=281474990554847)
40		ATD3B_HUMAN	ATPase family AAA domain-containing protein 3B OS=Homo sapiens GN=ATAD3B PE=1 SV=1	89	73098	1	661.311	1320.61	1320.61	-0.0027	1.5e-05	WSNFDPTGLER		Cmpd 3707, AutoMSn(661.3108), 45.4 min (id=281474990551488)
40		ATD3B_HUMAN	ATPase family AAA domain-containing protein 3B OS=Homo sapiens GN=ATAD3B PE=1 SV=1	89	73098	1	661.315	1320.62	1320.61	0.0055	0.0022	WSNFDPTGLER		Cmpd 3773, AutoMSn(661.3149), 45.6 min (id=281474990551554)
40		ATD3B_HUMAN	ATPase family AAA domain-containing protein 3B OS=Homo sapiens GN=ATAD3B PE=1 SV=1	89	73098	1	522.254	1563.74	1563.73	0.0074	0.00093	DKWSNFDPTGLER		Cmpd 3244, AutoMSn(522.2536), 43.5 min (id=281474990551025)
40		ATD3B_HUMAN	ATPase family AAA domain-containing protein 3B OS=Homo sapiens GN=ATAD3B PE=1 SV=1	89	73098	1	805.911	1609.81	1609.82	-0.0091	4.5	GLLLFMDEADAFLR		Cmpd 11969, AutoMSn(805.9114), 95.6 min (id=281474990559750)
41	1	H2B1B_HUMAN	Histone H2B type 1-B OS=Homo sapiens GN=HIST1H2BB PE=1 SV=2	97	13942	1	872.409	1742.8	1742.81	-0.0081	0.0056	AMGIMNSFVNDIFER		Cmpd 10343, AutoMSn(872.4092), 87.9 min (id=281474990558124)
41	1	H2B1B_HUMAN	Histone H2B type 1-B OS=Homo sapiens GN=HIST1H2BB PE=1 SV=2	97	13942	1	872.411	1742.81	1742.81	-0.0046	4.7e-08	AMGIMNSFVNDIFER		Cmpd 10277, AutoMSn(872.4109), 87.6 min (id=281474990558058)
42	1	XRCC6_HUMAN	X-ray repair cross-complementing protein 6 OS=Homo sapiens GN=XRCC6 PE=1 SV=2	95	70084	1	677.865	1353.71	1353.72	-0.0031	0.4	DLLAVVFYGTEK		Cmpd 9927, AutoMSn(677.8647), 86.0 min (id=281474990557708)
42	1	XRCC6_HUMAN	X-ray repair cross-complementing protein 6 OS=Homo sapiens GN=XRCC6 PE=1 SV=2	95	70084	1	677.865	1353.72	1353.72	-0.0028	0.23	DLLAVVFYGTEK		Cmpd 9977, AutoMSn(677.8648), 86.2 min (id=281474990557758)
42	1	XRCC6_HUMAN	X-ray repair cross-complementing protein 6 OS=Homo sapiens GN=XRCC6 PE=1 SV=2	95	70084	1	701.875	1401.74	1401.73	0.0036	1.9	DTGIFLDLMHLK		Cmpd 8730, AutoMSn(701.8753), 80.2 min (id=281474990556511)
42	1	XRCC6_HUMAN	X-ray repair cross-complementing protein 6 OS=Homo sapiens GN=XRCC6 PE=1 SV=2	95	70084	1	760.867	1519.72	1519.72	-0.0001	0.082	ELVYPPDYNPEGK		Cmpd 2187, AutoMSn(760.8670), 39.2 min (id=281474990549968)
42	1	XRCC6_HUMAN	X-ray repair cross-complementing protein 6 OS=Homo sapiens GN=XRCC6 PE=1 SV=2	95	70084	1	787.408	1572.8	1572.81	-0.0141	1.5	NIYVLQELDNPGAK		Cmpd 5963, AutoMSn(787.4076), 54.7 min (id=281474990553744)
42	1	XRCC6_HUMAN	X-ray repair cross-complementing protein 6 OS=Homo sapiens GN=XRCC6 PE=1 SV=2	95	70084	1	787.413	1572.81	1572.81	-0.0026	0.033	NIYVLQELDNPGAK		Cmpd 6015, AutoMSn(787.4133), 55.0 min (id=281474990553796)
42	1	XRCC6_HUMAN	X-ray repair cross-complementing protein 6 OS=Homo sapiens GN=XRCC6 PE=1 SV=2	95	70084	1	826.428	1650.84	1650.85	-0.0051	0.0003	TFNTSTGGLLLPSDTK		Cmpd 4773, AutoMSn(826.4280), 49.6 min (id=281474990552554)
42	1	XRCC6_HUMAN	X-ray repair cross-complementing protein 6 OS=Homo sapiens GN=XRCC6 PE=1 SV=2	95	70084	1	826.429	1650.84	1650.85	-0.002	0.0055	TFNTSTGGLLLPSDTK		Cmpd 4699, AutoMSn(826.4295), 49.4 min (id=281474990552480)
42	1	XRCC6_HUMAN	X-ray repair cross-complementing protein 6 OS=Homo sapiens GN=XRCC6 PE=1 SV=2	95	70084	1	763.413	2287.22	2287.24	-0.018	0.18	IQVTPPGFQLVFLPFADDKR		Cmpd 11118, AutoMSn(763.4135), 91.5 min (id=281474990558899)
42	1	XRCC6_HUMAN	X-ray repair cross-complementing protein 6 OS=Homo sapiens GN=XRCC6 PE=1 SV=2	95	70084	1	834.337	2499.99	2499.99	-0.0004	0.025	TEGDEEAEEEQEENLEASGDYK		Cmpd 398, AutoMSn(834.3366), 30.4 min (id=281474990548179)
42	1	XRCC6_HUMAN	X-ray repair cross-complementing protein 6 OS=Homo sapiens GN=XRCC6 PE=1 SV=2	95	70084	1	834.337	2499.99	2499.99	0.0019	0.028	TEGDEEAEEEQEENLEASGDYK		Cmpd 418, AutoMSn(834.3374), 30.5 min (id=281474990548199)
42	1	XRCC6_HUMAN	X-ray repair cross-complementing protein 6 OS=Homo sapiens GN=XRCC6 PE=1 SV=2	95	70084	1	834.337	2499.99	2499.99	0.0023	0.01	TEGDEEAEEEQEENLEASGDYK		Cmpd 388, AutoMSn(834.3375), 30.4 min (id=281474990548169)
42	1	XRCC6_HUMAN	X-ray repair cross-complementing protein 6 OS=Homo sapiens GN=XRCC6 PE=1 SV=2	95	70084	1	834.338	2499.99	2499.99	0.005	0.015	TEGDEEAEEEQEENLEASGDYK		Cmpd 382, AutoMSn(834.3384), 30.3 min (id=281474990548163)
42	1	XRCC6_HUMAN	X-ray repair cross-complementing protein 6 OS=Homo sapiens GN=XRCC6 PE=1 SV=2	95	70084	1	834.34	2500	2499.99	0.0085	0.0076	TEGDEEAEEEQEENLEASGDYK		Cmpd 368, AutoMSn(834.3396), 30.2 min (id=281474990548149)
42	1	XRCC6_HUMAN	X-ray repair cross-complementing protein 6 OS=Homo sapiens GN=XRCC6 PE=1 SV=2	95	70084	1	834.673	2501	2499.99	1.0099	0.004	TEGDEEAEEEQEENLEASGDYK		Cmpd 411, AutoMSn(834.6734), 30.5 min (id=281474990548192)
43	1	ACTB_HUMAN	Actin, cytoplasmic 1 OS=Homo sapiens GN=ACTB PE=1 SV=1	95	42052	1	895.945	1789.88	1789.88	-0.0093	0.0089	SYELPDGQVITIGNER		Cmpd 6569, AutoMSn(895.9449), 58.6 min (id=281474990554350)
43	1	ACTB_HUMAN	Actin, cytoplasmic 1 OS=Homo sapiens GN=ACTB PE=1 SV=1	95	42052	1	652.028	1953.06	1953.06	0.0059	9.4e-05	VAPEEHPVLLTEAPLNPK		Cmpd 3284, AutoMSn(652.0283), 43.7 min (id=281474990551065)
43	1	ACTB_HUMAN	Actin, cytoplasmic 1 OS=Homo sapiens GN=ACTB PE=1 SV=1	95	42052	1	652.029	1953.07	1953.06	0.0079	0.00013	VAPEEHPVLLTEAPLNPK		Cmpd 3354, AutoMSn(652.0289), 43.9 min (id=281474990551135)
43	2	ACTA_HUMAN	Actin, aortic smooth muscle OS=Homo sapiens GN=ACTA2 PE=1 SV=1	34	42381	1	895.945	1789.88	1789.88	-0.0093	0.0089	SYELPDGQVITIGNER		Cmpd 6569, AutoMSn(895.9449), 58.6 min (id=281474990554350)
43	2	ACTA_HUMAN	Actin, aortic smooth muscle OS=Homo sapiens GN=ACTA2 PE=1 SV=1	34	42381	1	654.309	1959.91	1959.9	0.0014	0.032	YPIEHGIITNWDDMEK		Cmpd 4299, AutoMSn(654.3089), 47.7 min (id=281474990552080)
43		ACTBL_HUMAN	Beta-actin-like protein 2 OS=Homo sapiens GN=ACTBL2 PE=1 SV=2	55	42318	1	895.945	1789.88	1789.88	-0.0093	0.0089	SYELPDGQVITIGNER		Cmpd 6569, AutoMSn(895.9449), 58.6 min (id=281474990554350)
43		ACTBL_HUMAN	Beta-actin-like protein 2 OS=Homo sapiens GN=ACTBL2 PE=1 SV=2	55	42318	2	652.028	1953.06	1953.06	0.0059	0.024	VAPDEHPILLTEAPLNPK		Cmpd 3284, AutoMSn(652.0283), 43.7 min (id=281474990551065)
43		ACTBL_HUMAN	Beta-actin-like protein 2 OS=Homo sapiens GN=ACTBL2 PE=1 SV=2	55	42318	2	652.029	1953.07	1953.06	0.0079	0.0053	VAPDEHPILLTEAPLNPK		Cmpd 3354, AutoMSn(652.0289), 43.9 min (id=281474990551135)
43		ACTBM_HUMAN	Putative beta-actin-like protein 3 OS=Homo sapiens GN=POTEKP PE=5 SV=1	41	42331	1	895.945	1789.88	1789.88	-0.0093	0.0089	SYELPDGQVITIGNER		Cmpd 6569, AutoMSn(895.9449), 58.6 min (id=281474990554350)
44	1	MYO1C_HUMAN	Unconventional myosin-Ic OS=Homo sapiens GN=MYO1C PE=1 SV=4	95	122461	1	751.433	1500.85	1500.86	-0.0065	0.02	MSLLQLVEILQSK		Cmpd 11996, AutoMSn(751.4333), 95.7 min (id=281474990559777)
44	1	MYO1C_HUMAN	Unconventional myosin-Ic OS=Homo sapiens GN=MYO1C PE=1 SV=4	95	122461	1	751.438	1500.86	1500.86	0.0025	0.00042	MSLLQLVEILQSK		Cmpd 11980, AutoMSn(751.4378), 95.7 min (id=281474990559761)
44	1	MYO1C_HUMAN	Unconventional myosin-Ic OS=Homo sapiens GN=MYO1C PE=1 SV=4	95	122461	1	847.909	1693.8	1693.81	-0.0094	1.7e-05	LLQFYAETCPAPER		Cmpd 3966, AutoMSn(847.9092), 46.4 min (id=281474990551747)
44	1	MYO1C_HUMAN	Unconventional myosin-Ic OS=Homo sapiens GN=MYO1C PE=1 SV=4	95	122461	1	937.486	1872.96	1872.96	-0.0003	0.34	GEELLSPLNLEQAAYAR		Cmpd 7388, AutoMSn(937.4862), 71.5 min (id=281474990555169)
44	1	MYO1C_HUMAN	Unconventional myosin-Ic OS=Homo sapiens GN=MYO1C PE=1 SV=4	95	122461	1	907.125	2718.35	2718.38	-0.0269	0.25	GIISILDEECLRPGEATDLTFLEK		Cmpd 10465, AutoMSn(907.1245), 88.4 min (id=281474990558246)
44	1	MYO1C_HUMAN	Unconventional myosin-Ic OS=Homo sapiens GN=MYO1C PE=1 SV=4	95	122461	1	907.13	2718.37	2718.38	-0.012	0.004	GIISILDEECLRPGEATDLTFLEK		Cmpd 10406, AutoMSn(907.1294), 88.2 min (id=281474990558187)
45	1	ATPA_HUMAN	ATP synthase subunit alpha, mitochondrial OS=Homo sapiens GN=ATP5A1 PE=1 SV=1	92	59828	1	658.871	1315.73	1315.73	-0.0079	0.0022	TSIAIDTIINQK		Cmpd 4484, AutoMSn(658.8707), 48.5 min (id=281474990552265)
45	1	ATPA_HUMAN	ATP synthase subunit alpha, mitochondrial OS=Homo sapiens GN=ATP5A1 PE=1 SV=1	92	59828	1	658.875	1315.74	1315.73	0.0011	0.017	TSIAIDTIINQK		Cmpd 4417, AutoMSn(658.8752), 48.2 min (id=281474990552198)
45	1	ATPA_HUMAN	ATP synthase subunit alpha, mitochondrial OS=Homo sapiens GN=ATP5A1 PE=1 SV=1	92	59828	1	788.394	1574.77	1574.78	-0.0063	2.5e-05	ILGADTSVDLEETGR		Cmpd 3316, AutoMSn(788.3935), 43.8 min (id=281474990551097)
45	1	ATPA_HUMAN	ATP synthase subunit alpha, mitochondrial OS=Homo sapiens GN=ATP5A1 PE=1 SV=1	92	59828	1	812.949	1623.88	1623.88	0.0011	0.0012	TGAIVDVPVGEELLGR		Cmpd 7336, AutoMSn(812.9494), 70.9 min (id=281474990555117)
46	1	PDIA1_HUMAN	Protein disulfide-isomerase OS=Homo sapiens GN=P4HB PE=1 SV=3	91	57480	1	890.923	1779.83	1779.83	0.005	1.8e-07	VDATEESDLAQQYGVR		Cmpd 2419, AutoMSn(890.9235), 40.2 min (id=281474990550200)
46	1	PDIA1_HUMAN	Protein disulfide-isomerase OS=Homo sapiens GN=P4HB PE=1 SV=3	91	57480	1	594.286	1779.84	1779.83	0.0078	0.01	VDATEESDLAQQYGVR		Cmpd 2447, AutoMSn(594.2857), 40.3 min (id=281474990550228)
46	1	PDIA1_HUMAN	Protein disulfide-isomerase OS=Homo sapiens GN=P4HB PE=1 SV=3	91	57480	1	594.286	1779.84	1779.83	0.0081	0.0062	VDATEESDLAQQYGVR		Cmpd 2382, AutoMSn(594.2858), 40.0 min (id=281474990550163)
47	1	EF2_HUMAN	Elongation factor 2 OS=Homo sapiens GN=EEF2 PE=1 SV=4	84	96246	1	722.881	1443.75	1443.76	-0.0138	0.07	EGIPALDNFLDKL		Cmpd 11215, AutoMSn(722.8809), 92.0 min (id=281474990558996)
47	1	EF2_HUMAN	Elongation factor 2 OS=Homo sapiens GN=EEF2 PE=1 SV=4	84	96246	1	722.881	1443.75	1443.76	-0.0131	0.084	EGIPALDNFLDKL		Cmpd 11249, AutoMSn(722.8812), 92.2 min (id=281474990559030)
47	1	EF2_HUMAN	Elongation factor 2 OS=Homo sapiens GN=EEF2 PE=1 SV=4	84	96246	1	722.883	1443.75	1443.76	-0.0099	0.37	EGIPALDNFLDKL		Cmpd 11238, AutoMSn(722.8828), 92.1 min (id=281474990559019)
47	1	EF2_HUMAN	Elongation factor 2 OS=Homo sapiens GN=EEF2 PE=1 SV=4	84	96246	1	722.883	1443.75	1443.76	-0.0094	0.059	EGIPALDNFLDKL		Cmpd 11221, AutoMSn(722.8830), 92.0 min (id=281474990559002)
47	1	EF2_HUMAN	Elongation factor 2 OS=Homo sapiens GN=EEF2 PE=1 SV=4	84	96246	1	722.884	1443.75	1443.76	-0.0085	0.2	EGIPALDNFLDKL		Cmpd 11243, AutoMSn(722.8835), 92.1 min (id=281474990559024)
47	1	EF2_HUMAN	Elongation factor 2 OS=Homo sapiens GN=EEF2 PE=1 SV=4	84	96246	1	722.884	1443.75	1443.76	-0.0073	0.19	EGIPALDNFLDKL		Cmpd 11211, AutoMSn(722.8841), 92.0 min (id=281474990558992)
47	1	EF2_HUMAN	Elongation factor 2 OS=Homo sapiens GN=EEF2 PE=1 SV=4	84	96246	1	722.884	1443.75	1443.76	-0.0068	0.76	EGIPALDNFLDKL		Cmpd 11208, AutoMSn(722.8843), 91.9 min (id=281474990558989)
47	1	EF2_HUMAN	Elongation factor 2 OS=Homo sapiens GN=EEF2 PE=1 SV=4	84	96246	1	722.885	1443.76	1443.76	-0.0057	0.13	EGIPALDNFLDKL		Cmpd 11225, AutoMSn(722.8849), 92.0 min (id=281474990559006)
47	1	EF2_HUMAN	Elongation factor 2 OS=Homo sapiens GN=EEF2 PE=1 SV=4	84	96246	1	722.886	1443.76	1443.76	-0.0042	0.0028	EGIPALDNFLDKL		Cmpd 11233, AutoMSn(722.8856), 92.1 min (id=281474990559014)
47	1	EF2_HUMAN	Elongation factor 2 OS=Homo sapiens GN=EEF2 PE=1 SV=4	84	96246	1	722.887	1443.76	1443.76	-0.0007	0.14	EGIPALDNFLDKL		Cmpd 11229, AutoMSn(722.8874), 92.1 min (id=281474990559010)
47	1	EF2_HUMAN	Elongation factor 2 OS=Homo sapiens GN=EEF2 PE=1 SV=4	84	96246	1	747.901	1493.79	1493.8	-0.0074	0.00045	TFCQLILDPIFK		Cmpd 9571, AutoMSn(747.9012), 84.3 min (id=281474990557352)
47	1	EF2_HUMAN	Elongation factor 2 OS=Homo sapiens GN=EEF2 PE=1 SV=4	84	96246	1	536.526	2142.08	2142.07	0.0046	0.00011	ARPFPDGLAEDIDKGEVSAR		Cmpd 2654, AutoMSn(536.5261), 41.1 min (id=281474990550435)
48	1	EF1G_HUMAN	Elongation factor 1-gamma OS=Homo sapiens GN=EEF1G PE=1 SV=3	80	50429	1	543.281	1084.55	1084.54	0.0035	0.015	STFVLDEFK		Cmpd 4674, AutoMSn(543.2811), 49.3 min (id=281474990552455)
48	1	EF1G_HUMAN	Elongation factor 1-gamma OS=Homo sapiens GN=EEF1G PE=1 SV=3	80	50429	1	559.843	1117.67	1117.67	-0.0031	0.00077	ILGLLDAYLK		Cmpd 8526, AutoMSn(559.8431), 79.3 min (id=281474990556307)
48	1	EF1G_HUMAN	Elongation factor 1-gamma OS=Homo sapiens GN=EEF1G PE=1 SV=3	80	50429	1	559.847	1117.68	1117.67	0.0039	0.00013	ILGLLDAYLK		Cmpd 8472, AutoMSn(559.8466), 79.1 min (id=281474990556253)
48	1	EF1G_HUMAN	Elongation factor 1-gamma OS=Homo sapiens GN=EEF1G PE=1 SV=3	80	50429	1	562.265	1683.77	1683.77	0.0052	0.0083	EYFSWEGAFQHVGK		Cmpd 5763, AutoMSn(562.2651), 53.8 min (id=281474990553544)
48	1	EF1G_HUMAN	Elongation factor 1-gamma OS=Homo sapiens GN=EEF1G PE=1 SV=3	80	50429	1	562.267	1683.78	1683.77	0.0104	0.058	EYFSWEGAFQHVGK		Cmpd 5706, AutoMSn(562.2668), 53.5 min (id=281474990553487)
48	1	EF1G_HUMAN	Elongation factor 1-gamma OS=Homo sapiens GN=EEF1G PE=1 SV=3	80	50429	1	829.381	2485.12	2484.11	1.0052	0.31	KAAAPAPEEEMDECEQALAAEPK		Cmpd 1768, AutoMSn(829.3806), 37.5 min (id=281474990549549)
49	1	TCPQ_HUMAN	T-complex protein 1 subunit theta OS=Homo sapiens GN=CCT8 PE=1 SV=4	80	60153	1	575.798	1149.58	1149.58	-0.0002	1.2e-05	FAEAFEAIPR		Cmpd 3652, AutoMSn(575.7981), 45.1 min (id=281474990551433)
49	1	TCPQ_HUMAN	T-complex protein 1 subunit theta OS=Homo sapiens GN=CCT8 PE=1 SV=4	80	60153	1	575.805	1149.6	1149.58	0.0145	0.00032	FAEAFEAIPR		Cmpd 3709, AutoMSn(575.8054), 45.4 min (id=281474990551490)
50	1	HNRPK_HUMAN	Heterogeneous nuclear ribonucleoprotein K OS=Homo sapiens GN=HNRNPK PE=1 SV=1	77	51230	1	670.903	1339.79	1339.8	-0.0056	0.00064	IILDLISESPIK		Cmpd 8148, AutoMSn(670.9026), 77.3 min (id=281474990555929)
50	1	HNRPK_HUMAN	Heterogeneous nuclear ribonucleoprotein K OS=Homo sapiens GN=HNRNPK PE=1 SV=1	77	51230	1	670.906	1339.8	1339.8	0.0005	0.0037	IILDLISESPIK		Cmpd 8193, AutoMSn(670.9057), 77.5 min (id=281474990555974)
50	1	HNRPK_HUMAN	Heterogeneous nuclear ribonucleoprotein K OS=Homo sapiens GN=HNRNPK PE=1 SV=1	77	51230	1	506.983	1517.93	1517.93	-0.0014	0.00014	LLIHQSLAGGIIGVK		Cmpd 4358, AutoMSn(506.9833), 48.0 min (id=281474990552139)
51	1	ABCD3_HUMAN	ATP-binding cassette sub-family D member 3 OS=Homo sapiens GN=ABCD3 PE=1 SV=1	76	75941	1	537.816	1073.62	1073.62	0.0018	0.0024	ITELMQVLK		Cmpd 4419, AutoMSn(537.8159), 48.2 min (id=281474990552200)
51	1	ABCD3_HUMAN	ATP-binding cassette sub-family D member 3 OS=Homo sapiens GN=ABCD3 PE=1 SV=1	76	75941	1	672.376	1342.74	1342.74	-0.0024	0.051	VLGELWPLFGGR		Cmpd 9837, AutoMSn(672.3760), 85.6 min (id=281474990557618)
51	1	ABCD3_HUMAN	ATP-binding cassette sub-family D member 3 OS=Homo sapiens GN=ABCD3 PE=1 SV=1	76	75941	1	672.378	1342.74	1342.74	0.0014	0.18	VLGELWPLFGGR		Cmpd 9888, AutoMSn(672.3779), 85.8 min (id=281474990557669)
51	1	ABCD3_HUMAN	ATP-binding cassette sub-family D member 3 OS=Homo sapiens GN=ABCD3 PE=1 SV=1	76	75941	1	513.294	1536.86	1536.86	0.0044	0.011	LVEHLHNFILFR		Cmpd 4157, AutoMSn(513.2942), 47.2 min (id=281474990551938)
51	1	ABCD3_HUMAN	ATP-binding cassette sub-family D member 3 OS=Homo sapiens GN=ABCD3 PE=1 SV=1	76	75941	1	792.415	1582.82	1582.82	-0.0051	7e-05	IANPDQLLTQDVEK		Cmpd 4146, AutoMSn(792.4149), 47.1 min (id=281474990551927)
52	1	LIMA1_HUMAN	LIM domain and actin-binding protein 1 OS=Homo sapiens GN=LIMA1 PE=1 SV=1	74	85630	1	759.372	1516.73	1516.74	-0.0117	0.0057	SQDVELWEGEVVK		Cmpd 4598, AutoMSn(759.3719), 49.0 min (id=281474990552379)
52	1	LIMA1_HUMAN	LIM domain and actin-binding protein 1 OS=Homo sapiens GN=LIMA1 PE=1 SV=1	74	85630	1	759.372	1516.73	1516.74	-0.0116	0.0025	SQDVELWEGEVVK		Cmpd 4534, AutoMSn(759.3719), 48.7 min (id=281474990552315)
52	1	LIMA1_HUMAN	LIM domain and actin-binding protein 1 OS=Homo sapiens GN=LIMA1 PE=1 SV=1	74	85630	1	759.877	1517.74	1516.74	0.9978	0.038	SQDVELWEGEVVK		Cmpd 4673, AutoMSn(759.8767), 49.2 min (id=281474990552454)
52	1	LIMA1_HUMAN	LIM domain and actin-binding protein 1 OS=Homo sapiens GN=LIMA1 PE=1 SV=1	74	85630	1	578.301	1731.88	1731.89	-0.0077	0.41	LLANQQVFHISCFR		Cmpd 4235, AutoMSn(578.3006), 47.5 min (id=281474990552016)
52	1	LIMA1_HUMAN	LIM domain and actin-binding protein 1 OS=Homo sapiens GN=LIMA1 PE=1 SV=1	74	85630	1	578.303	1731.89	1731.89	-0.0019	0.00021	LLANQQVFHISCFR		Cmpd 4297, AutoMSn(578.3026), 47.7 min (id=281474990552078)
53	1	PARP1_HUMAN	Poly [ADP-ribose] polymerase 1 OS=Homo sapiens GN=PARP1 PE=1 SV=4	73	113811	1	812.907	1623.8	1623.8	-0.0006	0.00093	VVSEDFLQDVSASTK		Cmpd 5490, AutoMSn(812.9066), 52.6 min (id=281474990553271)
53	1	PARP1_HUMAN	Poly [ADP-ribose] polymerase 1 OS=Homo sapiens GN=PARP1 PE=1 SV=4	73	113811	1	869.37	1736.73	1736.74	-0.0088	0.0011	SDAYYCTGDVTAWTK		Cmpd 3595, AutoMSn(869.3705), 44.9 min (id=281474990551376)
53	1	PARP1_HUMAN	Poly [ADP-ribose] polymerase 1 OS=Homo sapiens GN=PARP1 PE=1 SV=4	73	113811	1	869.375	1736.74	1736.74	0.0011	0.00061	SDAYYCTGDVTAWTK		Cmpd 3665, AutoMSn(869.3754), 45.2 min (id=281474990551446)
53	1	PARP1_HUMAN	Poly [ADP-ribose] polymerase 1 OS=Homo sapiens GN=PARP1 PE=1 SV=4	73	113811	1	457.757	1827	1826.99	0.011	0.037	AQNDLIWNIKDELKK		Cmpd 3352, AutoMSn(457.7573), 43.9 min (id=281474990551133)
53	1	PARP1_HUMAN	Poly [ADP-ribose] polymerase 1 OS=Homo sapiens GN=PARP1 PE=1 SV=4	73	113811	1	777.066	2328.18	2328.2	-0.0261	0.17	YWIFRSWGRVGTVIGSNK	GALNAC (ST)	Cmpd 8412, AutoMSn(777.0657), 78.7 min (id=281474990556193)
54	1	TCPE_HUMAN	T-complex protein 1 subunit epsilon OS=Homo sapiens GN=CCT5 PE=1 SV=1	71	60089	1	567.327	1132.64	1131.63	1.0067	1.6	MILKIDDIR	Oxidation (M)	Cmpd 11959, AutoMSn(567.3268), 95.5 min (id=281474990559740)
54	1	TCPE_HUMAN	T-complex protein 1 subunit epsilon OS=Homo sapiens GN=CCT5 PE=1 SV=1	71	60089	1	537.634	1609.88	1609.89	-0.0103	1.3e-05	IAILTCPFEPPKPK		Cmpd 4316, AutoMSn(537.6339), 47.8 min (id=281474990552097)
54	1	TCPE_HUMAN	T-complex protein 1 subunit epsilon OS=Homo sapiens GN=CCT5 PE=1 SV=1	71	60089	1	537.638	1609.89	1609.89	0.0031	0.0011	IAILTCPFEPPKPK		Cmpd 4257, AutoMSn(537.6384), 47.6 min (id=281474990552038)
55	1	RL6_HUMAN	60S ribosomal protein L6 OS=Homo sapiens GN=RPL6 PE=1 SV=3	71	32765	1	763.463	1524.91	1524.92	-0.0127	0.0059	ASITPGTILIILTGR		Cmpd 11442, AutoMSn(763.4629), 93.0 min (id=281474990559223)
55	1	RL6_HUMAN	60S ribosomal protein L6 OS=Homo sapiens GN=RPL6 PE=1 SV=3	71	32765	1	763.463	1524.91	1524.92	-0.0124	0.0073	ASITPGTILIILTGR		Cmpd 11449, AutoMSn(763.4630), 93.1 min (id=281474990559230)
55	1	RL6_HUMAN	60S ribosomal protein L6 OS=Homo sapiens GN=RPL6 PE=1 SV=3	71	32765	1	763.463	1524.91	1524.92	-0.0123	0.00012	ASITPGTILIILTGR		Cmpd 11460, AutoMSn(763.4631), 93.1 min (id=281474990559241)
55	1	RL6_HUMAN	60S ribosomal protein L6 OS=Homo sapiens GN=RPL6 PE=1 SV=3	71	32765	1	763.464	1524.91	1524.92	-0.0096	0.0074	ASITPGTILIILTGR		Cmpd 11435, AutoMSn(763.4644), 93.0 min (id=281474990559216)
56	1	YES_HUMAN	Tyrosine-protein kinase Yes OS=Homo sapiens GN=YES1 PE=1 SV=3	66	61276	1	446.763	891.512	891.507	0.005	0.087	GSLLDFLK		Cmpd 7249, AutoMSn(446.7631), 69.9 min (id=281474990555030)
56	1	YES_HUMAN	Tyrosine-protein kinase Yes OS=Homo sapiens GN=YES1 PE=1 SV=3	66	61276	1	880.664	3518.63	3518.63	0.0012	0.0057	YRPENTPEPVSTSVSHYGAEPTTVSPCPSSSAK		Cmpd 956, AutoMSn(880.6640), 33.4 min (id=281474990548737)
56	1	YES_HUMAN	Tyrosine-protein kinase Yes OS=Homo sapiens GN=YES1 PE=1 SV=3	66	61276	1	880.665	3518.63	3518.63	0.0034	0.077	YRPENTPEPVSTSVSHYGAEPTTVSPCPSSSAK		Cmpd 979, AutoMSn(880.6646), 33.5 min (id=281474990548760)
56	1	YES_HUMAN	Tyrosine-protein kinase Yes OS=Homo sapiens GN=YES1 PE=1 SV=3	66	61276	1	880.665	3518.63	3518.63	0.0043	0.06	YRPENTPEPVSTSVSHYGAEPTTVSPCPSSSAK		Cmpd 927, AutoMSn(880.6649), 33.3 min (id=281474990548708)
56	1	YES_HUMAN	Tyrosine-protein kinase Yes OS=Homo sapiens GN=YES1 PE=1 SV=3	66	61276	1	880.666	3518.63	3518.63	0.0082	0.019	YRPENTPEPVSTSVSHYGAEPTTVSPCPSSSAK		Cmpd 969, AutoMSn(880.6659), 33.5 min (id=281474990548750)
56	1	YES_HUMAN	Tyrosine-protein kinase Yes OS=Homo sapiens GN=YES1 PE=1 SV=3	66	61276	1	880.666	3518.64	3518.63	0.009	0.00035	YRPENTPEPVSTSVSHYGAEPTTVSPCPSSSAK		Cmpd 945, AutoMSn(880.6660), 33.4 min (id=281474990548726)
56	1	YES_HUMAN	Tyrosine-protein kinase Yes OS=Homo sapiens GN=YES1 PE=1 SV=3	66	61276	1	880.671	3518.66	3518.63	0.03	0.013	YRPENTPEPVSTSVSHYGAEPTTVSPCPSSSAK		Cmpd 938, AutoMSn(880.6713), 33.3 min (id=281474990548719)
56	1	YES_HUMAN	Tyrosine-protein kinase Yes OS=Homo sapiens GN=YES1 PE=1 SV=3	66	61276	1	880.916	3519.63	3518.63	1.0073	0.087	YRPENTPEPVSTSVSHYGAEPTTVSPCPSSSAK		Cmpd 1004, AutoMSn(880.9156), 33.6 min (id=281474990548785)
56	1	YES_HUMAN	Tyrosine-protein kinase Yes OS=Homo sapiens GN=YES1 PE=1 SV=3	66	61276	1	880.919	3519.65	3518.63	1.0192	0.039	YRPENTPEPVSTSVSHYGAEPTTVSPCPSSSAK		Cmpd 933, AutoMSn(880.9186), 33.3 min (id=281474990548714)
57	1	KLHL8_HUMAN	Kelch-like protein 8 OS=Homo sapiens GN=KLHL8 PE=1 SV=4	65	69784	1	615.823	1229.63	1229.64	-0.0084	0.00073	WLDETLAQVR		Cmpd 4548, AutoMSn(615.8233), 48.8 min (id=281474990552329)
57	1	KLHL8_HUMAN	Kelch-like protein 8 OS=Homo sapiens GN=KLHL8 PE=1 SV=4	65	69784	1	615.826	1229.64	1229.64	-0.0036	0.002	WLDETLAQVR		Cmpd 4486, AutoMSn(615.8257), 48.5 min (id=281474990552267)
57	1	KLHL8_HUMAN	Kelch-like protein 8 OS=Homo sapiens GN=KLHL8 PE=1 SV=4	65	69784	1	646.833	1291.65	1291.66	-0.0041	0.035	WDYVAALTTPR		Cmpd 5929, AutoMSn(646.8333), 54.5 min (id=281474990553710)
57	1	KLHL8_HUMAN	Kelch-like protein 8 OS=Homo sapiens GN=KLHL8 PE=1 SV=4	65	69784	1	646.837	1291.66	1291.66	0.0029	0.033	WDYVAALTTPR		Cmpd 5985, AutoMSn(646.8368), 54.8 min (id=281474990553766)
57	1	KLHL8_HUMAN	Kelch-like protein 8 OS=Homo sapiens GN=KLHL8 PE=1 SV=4	65	69784	1	806.476	1610.94	1610.95	-0.0095	0.026	LPLLPVDFLMGVVAK		Cmpd 12694, AutoMSn(806.4760), 99.4 min (id=281474990560475)
57	1	KLHL8_HUMAN	Kelch-like protein 8 OS=Homo sapiens GN=KLHL8 PE=1 SV=4	65	69784	1	806.48	1610.95	1610.95	-0.0017	0.056	LPLLPVDFLMGVVAK		Cmpd 12675, AutoMSn(806.4799), 99.3 min (id=281474990560456)
57	1	KLHL8_HUMAN	Kelch-like protein 8 OS=Homo sapiens GN=KLHL8 PE=1 SV=4	65	69784	1	806.481	1610.95	1610.95	-0.0005	0.056	LPLLPVDFLMGVVAK		Cmpd 12653, AutoMSn(806.4805), 99.2 min (id=281474990560434)
57		ACBG2_HUMAN	Long-chain-fatty-acid--CoA ligase ACSBG2 OS=Homo sapiens GN=ACSBG2 PE=1 SV=2	28	74934	1	806.476	1610.94	1610.94	-0.0054	0.026	IPIISNAMLVGDKLK		Cmpd 12694, AutoMSn(806.4760), 99.4 min (id=281474990560475)
57		ACBG2_HUMAN	Long-chain-fatty-acid--CoA ligase ACSBG2 OS=Homo sapiens GN=ACSBG2 PE=1 SV=2	28	74934	1	806.48	1610.95	1610.94	0.0024	0.056	IPIISNAMLVGDKLK		Cmpd 12675, AutoMSn(806.4799), 99.3 min (id=281474990560456)
57		ACBG2_HUMAN	Long-chain-fatty-acid--CoA ligase ACSBG2 OS=Homo sapiens GN=ACSBG2 PE=1 SV=2	28	74934	1	806.481	1610.95	1610.94	0.0036	0.056	IPIISNAMLVGDKLK		Cmpd 12653, AutoMSn(806.4805), 99.2 min (id=281474990560434)
58	1	CLH1_HUMAN	Clathrin heavy chain 1 OS=Homo sapiens GN=CLTC PE=1 SV=5	65	193260	1	555.835	1109.66	1109.66	-0.0039	0.39	LLLPWLEAR		Cmpd 7710, AutoMSn(555.8351), 74.5 min (id=281474990555491)
58	1	CLH1_HUMAN	Clathrin heavy chain 1 OS=Homo sapiens GN=CLTC PE=1 SV=5	65	193260	1	555.841	1109.67	1109.66	0.0078	0.21	LLLPWLEAR		Cmpd 7755, AutoMSn(555.8410), 74.8 min (id=281474990555536)
58	1	CLH1_HUMAN	Clathrin heavy chain 1 OS=Homo sapiens GN=CLTC PE=1 SV=5	65	193260	1	677.425	1352.84	1352.84	-0.004	0.0013	NLQNLLILTAIK		Cmpd 8546, AutoMSn(677.4248), 79.4 min (id=281474990556327)
58	1	CLH1_HUMAN	Clathrin heavy chain 1 OS=Homo sapiens GN=CLTC PE=1 SV=5	65	193260	1	488.917	1463.73	1463.73	-0.0003	0.0025	ALEHFTDLYDIK		Cmpd 4083, AutoMSn(488.9170), 46.9 min (id=281474990551864)
58	1	CLH1_HUMAN	Clathrin heavy chain 1 OS=Homo sapiens GN=CLTC PE=1 SV=5	65	193260	1	488.918	1463.73	1463.73	0.0015	0.028	ALEHFTDLYDIK		Cmpd 4153, AutoMSn(488.9177), 47.2 min (id=281474990551934)
58	1	CLH1_HUMAN	Clathrin heavy chain 1 OS=Homo sapiens GN=CLTC PE=1 SV=5	65	193260	1	570.29	1707.85	1706.85	1.001	0.36	GQFSTDELVAEVEKR		Cmpd 4281, AutoMSn(570.2901), 47.7 min (id=281474990552062)
58	1	CLH1_HUMAN	Clathrin heavy chain 1 OS=Homo sapiens GN=CLTC PE=1 SV=5	65	193260	1	649.027	1944.06	1944.05	0.0109	0.059	LHIIEVGTPPTGNQPFPK		Cmpd 4427, AutoMSn(649.0265), 48.3 min (id=281474990552208)
58	1	CLH1_HUMAN	Clathrin heavy chain 1 OS=Homo sapiens GN=CLTC PE=1 SV=5	65	193260	1	657.679	1970.02	1970.02	-0.0067	0.0039	LASTLVHLGEYQAAVDGAR		Cmpd 4169, AutoMSn(657.6791), 47.2 min (id=281474990551950)
58	1	CLH1_HUMAN	Clathrin heavy chain 1 OS=Homo sapiens GN=CLTC PE=1 SV=5	65	193260	1	658.017	1971.03	1970.02	1.0073	0.082	LASTLVHLGEYQAAVDGAR		Cmpd 4253, AutoMSn(658.0171), 47.6 min (id=281474990552034)
58	1	CLH1_HUMAN	Clathrin heavy chain 1 OS=Homo sapiens GN=CLTC PE=1 SV=5	65	193260	1	1063.23	3186.66	3186.67	-0.0084	0.11	FQSVPAQPGQTSPLLQYFGILLDQGQLNK		Cmpd 12518, AutoMSn(1063.2283), 98.5 min (id=281474990560299)
58		CLH2_HUMAN	Clathrin heavy chain 2 OS=Homo sapiens GN=CLTCL1 PE=1 SV=2	35	189020	1	677.425	1352.84	1352.84	-0.004	0.0013	NLQNLLILTAIK		Cmpd 8546, AutoMSn(677.4248), 79.4 min (id=281474990556327)
58		CLH2_HUMAN	Clathrin heavy chain 2 OS=Homo sapiens GN=CLTCL1 PE=1 SV=2	35	189020	1	570.29	1707.85	1706.85	1.001	0.36	GQFSTDELVAEVEKR		Cmpd 4281, AutoMSn(570.2901), 47.7 min (id=281474990552062)
59	1	VPS35_HUMAN	Vacuolar protein sorting-associated protein 35 OS=Homo sapiens GN=VPS35 PE=1 SV=2	63	92447	1	748.702	2243.08	2243.09	-0.0089	0.11	IREDLPNLESSEETEQINK		Cmpd 1644, AutoMSn(748.7015), 36.9 min (id=281474990549425)
59	1	VPS35_HUMAN	Vacuolar protein sorting-associated protein 35 OS=Homo sapiens GN=VPS35 PE=1 SV=2	63	92447	1	748.702	2243.08	2243.09	-0.0082	1.6e-05	IREDLPNLESSEETEQINK		Cmpd 1577, AutoMSn(748.7018), 36.7 min (id=281474990549358)
60	1	RS18_HUMAN	40S ribosomal protein S18 OS=Homo sapiens GN=RPS18 PE=1 SV=3	62	17708	1	530.781	1059.55	1059.55	-0.0022	0.00016	IPDWFLNR		Cmpd 6135, AutoMSn(530.7812), 55.6 min (id=281474990553916)
60	1	RS18_HUMAN	40S ribosomal protein S18 OS=Homo sapiens GN=RPS18 PE=1 SV=3	62	17708	1	530.785	1059.56	1059.55	0.006	0.0038	IPDWFLNR		Cmpd 6092, AutoMSn(530.7853), 55.3 min (id=281474990553873)
61	1	LAP2A_HUMAN	Lamina-associated polypeptide 2, isoform alpha OS=Homo sapiens GN=TMPO PE=1 SV=2	61	76016	1	687.859	1373.7	1373.71	-0.0052	0.006	PEFLEDPSVLTK		Cmpd 5681, AutoMSn(687.8586), 53.4 min (id=281474990553462)
61	1	LAP2A_HUMAN	Lamina-associated polypeptide 2, isoform alpha OS=Homo sapiens GN=TMPO PE=1 SV=2	61	76016	1	687.864	1373.71	1373.71	0.0045	0.00032	PEFLEDPSVLTK		Cmpd 5737, AutoMSn(687.8634), 53.7 min (id=281474990553518)
61	1	LAP2A_HUMAN	Lamina-associated polypeptide 2, isoform alpha OS=Homo sapiens GN=TMPO PE=1 SV=2	61	76016	1	552.318	1653.93	1653.93	0.0037	0.0059	TVVSHSLTTLGLEVAK		Cmpd 3384, AutoMSn(552.3185), 44.1 min (id=281474990551165)
61	1	LAP2A_HUMAN	Lamina-associated polypeptide 2, isoform alpha OS=Homo sapiens GN=TMPO PE=1 SV=2	61	76016	1	857.41	2569.21	2569.2	0.004	0.033	GPPDFSSDEEREPTPVLGSGAAAAGR		Cmpd 2704, AutoMSn(857.4101), 41.3 min (id=281474990550485)
61		LAP2B_HUMAN	Lamina-associated polypeptide 2, isoforms beta/gamma OS=Homo sapiens GN=TMPO PE=1 SV=2	53	50696	1	687.859	1373.7	1373.71	-0.0052	0.006	PEFLEDPSVLTK		Cmpd 5681, AutoMSn(687.8586), 53.4 min (id=281474990553462)
61		LAP2B_HUMAN	Lamina-associated polypeptide 2, isoforms beta/gamma OS=Homo sapiens GN=TMPO PE=1 SV=2	53	50696	1	687.864	1373.71	1373.71	0.0045	0.00032	PEFLEDPSVLTK		Cmpd 5737, AutoMSn(687.8634), 53.7 min (id=281474990553518)
61		LAP2B_HUMAN	Lamina-associated polypeptide 2, isoforms beta/gamma OS=Homo sapiens GN=TMPO PE=1 SV=2	53	50696	1	857.41	2569.21	2569.2	0.004	0.033	GPPDFSSDEEREPTPVLGSGAAAAGR		Cmpd 2704, AutoMSn(857.4101), 41.3 min (id=281474990550485)
62	1	HNRPQ_HUMAN	Heterogeneous nuclear ribonucleoprotein Q OS=Homo sapiens GN=SYNCRIP PE=1 SV=2	61	69788	1	797.395	1592.78	1592.8	-0.0209	0.0017	DLFEDELVPLFEK		Cmpd 11743, AutoMSn(797.3955), 94.4 min (id=281474990559524)
62	1	HNRPQ_HUMAN	Heterogeneous nuclear ribonucleoprotein Q OS=Homo sapiens GN=SYNCRIP PE=1 SV=2	61	69788	1	797.399	1592.78	1592.8	-0.0148	0.00027	DLFEDELVPLFEK		Cmpd 11723, AutoMSn(797.3986), 94.3 min (id=281474990559504)
62	1	HNRPQ_HUMAN	Heterogeneous nuclear ribonucleoprotein Q OS=Homo sapiens GN=SYNCRIP PE=1 SV=2	61	69788	1	797.401	1592.79	1592.8	-0.0091	0.1	DLFEDELVPLFEK		Cmpd 11710, AutoMSn(797.4014), 94.3 min (id=281474990559491)
63	1	SYDC_HUMAN	Aspartate--tRNA ligase, cytoplasmic OS=Homo sapiens GN=DARS PE=1 SV=2	60	57499	1	511.295	1020.58	1020.58	0.0005	0.02	VFSIGPVFR		Cmpd 5854, AutoMSn(511.2954), 54.2 min (id=281474990553635)
63	1	SYDC_HUMAN	Aspartate--tRNA ligase, cytoplasmic OS=Homo sapiens GN=DARS PE=1 SV=2	60	57499	1	580.836	1159.66	1159.66	-0.003	0.0017	IYVISLAEPR		Cmpd 4761, AutoMSn(580.8358), 49.6 min (id=281474990552542)
63	1	SYDC_HUMAN	Aspartate--tRNA ligase, cytoplasmic OS=Homo sapiens GN=DARS PE=1 SV=2	60	57499	1	601.322	1200.63	1200.63	-0.0058	0.00097	ESIVDVEGVVR		Cmpd 3584, AutoMSn(601.3219), 44.9 min (id=281474990551365)
64	1	TNPO1_HUMAN	Transportin-1 OS=Homo sapiens GN=TNPO1 PE=1 SV=2	59	103771	1	734.005	2198.99	2198.99	0.0001	0.022	GDVEEDETIPDSEQDIRPR		Cmpd 631, AutoMSn(734.0049), 31.7 min (id=281474990548412)
64	1	TNPO1_HUMAN	Transportin-1 OS=Homo sapiens GN=TNPO1 PE=1 SV=2	59	103771	1	734.005	2198.99	2198.99	0.0001	0.014	GDVEEDETIPDSEQDIRPR		Cmpd 624, AutoMSn(734.0049), 31.7 min (id=281474990548405)
64	1	TNPO1_HUMAN	Transportin-1 OS=Homo sapiens GN=TNPO1 PE=1 SV=2	59	103771	1	734.006	2199	2198.99	0.0036	0.0053	GDVEEDETIPDSEQDIRPR		Cmpd 615, AutoMSn(734.0060), 31.7 min (id=281474990548396)
64	1	TNPO1_HUMAN	Transportin-1 OS=Homo sapiens GN=TNPO1 PE=1 SV=2	59	103771	1	734.006	2199	2198.99	0.005	0.01	GDVEEDETIPDSEQDIRPR		Cmpd 608, AutoMSn(734.0065), 31.6 min (id=281474990548389)
64	1	TNPO1_HUMAN	Transportin-1 OS=Homo sapiens GN=TNPO1 PE=1 SV=2	59	103771	1	734.007	2199	2198.99	0.0052	0.1	GDVEEDETIPDSEQDIRPR		Cmpd 644, AutoMSn(734.0066), 31.8 min (id=281474990548425)
64	1	TNPO1_HUMAN	Transportin-1 OS=Homo sapiens GN=TNPO1 PE=1 SV=2	59	103771	1	734.007	2199	2198.99	0.0059	0.035	GDVEEDETIPDSEQDIRPR		Cmpd 603, AutoMSn(734.0069), 31.6 min (id=281474990548384)
64	1	TNPO1_HUMAN	Transportin-1 OS=Homo sapiens GN=TNPO1 PE=1 SV=2	59	103771	1	734.339	2199.99	2198.99	1.0011	0.022	GDVEEDETIPDSEQDIRPR		Cmpd 591, AutoMSn(734.3385), 31.5 min (id=281474990548372)
65	1	DOCK7_HUMAN	Dedicator of cytokinesis protein 7 OS=Homo sapiens GN=DOCK7 PE=1 SV=4	58	244289	1	567.807	1133.6	1133.6	0.003	1.8e-05	FGEDVVEVIK		Cmpd 4582, AutoMSn(567.8072), 48.9 min (id=281474990552363)
66	1	ADCK3_HUMAN	Chaperone activity of bc1 complex-like, mitochondrial OS=Homo sapiens GN=ADCK3 PE=1 SV=1	57	72418	1	531.801	1061.59	1061.59	-0.0004	0.037	VALLDFGATR		Cmpd 4962, AutoMSn(531.8005), 50.4 min (id=281474990552743)
66	1	ADCK3_HUMAN	Chaperone activity of bc1 complex-like, mitochondrial OS=Homo sapiens GN=ADCK3 PE=1 SV=1	57	72418	1	531.802	1061.59	1061.59	0.0025	0.00012	VALLDFGATR		Cmpd 4896, AutoMSn(531.8020), 50.2 min (id=281474990552677)
66	1	ADCK3_HUMAN	Chaperone activity of bc1 complex-like, mitochondrial OS=Homo sapiens GN=ADCK3 PE=1 SV=1	57	72418	1	824.413	1646.81	1646.83	-0.014	0.0065	AVLGSSPFLSEANAER		Cmpd 4207, AutoMSn(824.4135), 47.4 min (id=281474990551988)
67	1	DDX3X_HUMAN	ATP-dependent RNA helicase DDX3X OS=Homo sapiens GN=DDX3X PE=1 SV=3	56	73597	1	646.366	1290.72	1290.72	-0.0002	0.0092	SFLLDLLNATGK		Cmpd 10118, AutoMSn(646.3663), 86.9 min (id=281474990557899)
67	1	DDX3X_HUMAN	ATP-dependent RNA helicase DDX3X OS=Homo sapiens GN=DDX3X PE=1 SV=3	56	73597	1	646.367	1290.72	1290.72	0.0009	0.00012	SFLLDLLNATGK		Cmpd 10056, AutoMSn(646.3669), 86.6 min (id=281474990557837)
68	1	RS10_HUMAN	40S ribosomal protein S10 OS=Homo sapiens GN=RPS10 PE=1 SV=1	56	18886	1	555.334	1108.65	1108.65	-0.0005	6.6e-05	IAIYELLFK		Cmpd 8868, AutoMSn(555.3336), 80.9 min (id=281474990556649)
69	1	DHX15_HUMAN	Putative pre-mRNA-splicing factor ATP-dependent RNA helicase DHX15 OS=Homo sapiens GN=DHX15 PE=1 SV=2	56	91673	1	693.342	1384.67	1384.67	-0.0017	0.011	EVDDLGPEVGDIK		Cmpd 2511, AutoMSn(693.3425), 40.5 min (id=281474990550292)
69	1	DHX15_HUMAN	Putative pre-mRNA-splicing factor ATP-dependent RNA helicase DHX15 OS=Homo sapiens GN=DHX15 PE=1 SV=2	56	91673	1	693.345	1384.67	1384.67	0.0028	2.8e-05	EVDDLGPEVGDIK		Cmpd 2572, AutoMSn(693.3448), 40.8 min (id=281474990550353)
70	1	TFCP2_HUMAN	Alpha-globin transcription factor CP2 OS=Homo sapiens GN=TFCP2 PE=1 SV=2	54	57676	1	727.358	2179.05	2179.05	-0.0015	5e-05	LHDETLTYLNQGQSYEIR		Cmpd 3387, AutoMSn(727.3583), 44.1 min (id=281474990551168)
70	1	TFCP2_HUMAN	Alpha-globin transcription factor CP2 OS=Homo sapiens GN=TFCP2 PE=1 SV=2	54	57676	1	727.36	2179.06	2179.05	0.003	0.0096	LHDETLTYLNQGQSYEIR		Cmpd 3327, AutoMSn(727.3598), 43.8 min (id=281474990551108)
71	1	CH60_HUMAN	60 kDa heat shock protein, mitochondrial OS=Homo sapiens GN=HSPD1 PE=1 SV=2	54	61187	1	695.356	1388.7	1388.7	0.0009	0.0023	GYISPYFINTSK		Cmpd 4126, AutoMSn(695.3565), 47.1 min (id=281474990551907)
71	1	CH60_HUMAN	60 kDa heat shock protein, mitochondrial OS=Homo sapiens GN=HSPD1 PE=1 SV=2	54	61187	1	640.36	1918.06	1918.06	-0.0053	0.093	ISSIQSIVPALEIANAHR		Cmpd 6979, AutoMSn(640.3601), 64.5 min (id=281474990554760)
71	1	CH60_HUMAN	60 kDa heat shock protein, mitochondrial OS=Homo sapiens GN=HSPD1 PE=1 SV=2	54	61187	1	640.36	1918.06	1918.06	-0.0051	0.035	ISSIQSIVPALEIANAHR		Cmpd 6976, AutoMSn(640.3601), 64.5 min (id=281474990554757)
71	1	CH60_HUMAN	60 kDa heat shock protein, mitochondrial OS=Homo sapiens GN=HSPD1 PE=1 SV=2	54	61187	1	640.694	1919.06	1918.06	0.9956	0.037	ISSIQSIVPALEIANAHR		Cmpd 6983, AutoMSn(640.6937), 64.6 min (id=281474990554764)
71	1	CH60_HUMAN	60 kDa heat shock protein, mitochondrial OS=Homo sapiens GN=HSPD1 PE=1 SV=2	54	61187	1	640.695	1919.06	1918.06	0.9983	0.049	ISSIQSIVPALEIANAHR		Cmpd 6989, AutoMSn(640.6946), 64.7 min (id=281474990554770)
71	1	CH60_HUMAN	60 kDa heat shock protein, mitochondrial OS=Homo sapiens GN=HSPD1 PE=1 SV=2	54	61187	1	795.751	2384.23	2383.22	1.0079	0.065	QSKPVTTPEEIAQVATISANGDK		Cmpd 3641, AutoMSn(795.7509), 45.1 min (id=281474990551422)
71	1	CH60_HUMAN	60 kDa heat shock protein, mitochondrial OS=Homo sapiens GN=HSPD1 PE=1 SV=2	54	61187	1	1280.61	2559.21	2559.24	-0.0263	0.0079	LVQDVANNTNEEAGDGTTTATVLAR		Cmpd 2948, AutoMSn(1280.6147), 42.3 min (id=281474990550729)
71	1	CH60_HUMAN	60 kDa heat shock protein, mitochondrial OS=Homo sapiens GN=HSPD1 PE=1 SV=2	54	61187	1	1280.62	2559.23	2559.24	-0.0073	0.048	LVQDVANNTNEEAGDGTTTATVLAR		Cmpd 2880, AutoMSn(1280.6243), 42.0 min (id=281474990550661)
71	1	CH60_HUMAN	60 kDa heat shock protein, mitochondrial OS=Homo sapiens GN=HSPD1 PE=1 SV=2	54	61187	1	956.861	2867.56	2867.57	-0.0143	0.1	TALLDAAGVASLLTTAEVVVTEIPKEEK		Cmpd 12807, AutoMSn(956.8606), 99.9 min (id=281474990560588)
72	1	SBNO1_HUMAN	Protein strawberry notch homolog 1 OS=Homo sapiens GN=SBNO1 PE=1 SV=1	53	154900	1	467.761	933.507	932.5	1.0068	0.028	NALEIVMK	Oxidation (M)	Cmpd 6731, AutoMSn(467.7607), 60.0 min (id=281474990554512)
72	1	SBNO1_HUMAN	Protein strawberry notch homolog 1 OS=Homo sapiens GN=SBNO1 PE=1 SV=1	53	154900	1	467.761	933.507	932.5	1.007	0.029	NALEIVMK	Oxidation (M)	Cmpd 6776, AutoMSn(467.7608), 60.5 min (id=281474990554557)
72	1	SBNO1_HUMAN	Protein strawberry notch homolog 1 OS=Homo sapiens GN=SBNO1 PE=1 SV=1	53	154900	1	467.761	933.507	932.5	1.007	0.013	NALEIVMK	Oxidation (M)	Cmpd 6740, AutoMSn(467.7608), 60.1 min (id=281474990554521)
72	1	SBNO1_HUMAN	Protein strawberry notch homolog 1 OS=Homo sapiens GN=SBNO1 PE=1 SV=1	53	154900	1	467.761	933.507	932.5	1.0073	0.0028	NALEIVMK	Oxidation (M)	Cmpd 6787, AutoMSn(467.7610), 60.8 min (id=281474990554568)
72	1	SBNO1_HUMAN	Protein strawberry notch homolog 1 OS=Homo sapiens GN=SBNO1 PE=1 SV=1	53	154900	1	467.761	933.507	932.5	1.0073	0.015	NALEIVMK	Oxidation (M)	Cmpd 6755, AutoMSn(467.7610), 60.3 min (id=281474990554536)
72	1	SBNO1_HUMAN	Protein strawberry notch homolog 1 OS=Homo sapiens GN=SBNO1 PE=1 SV=1	53	154900	2	802.435	1602.86	1602.83	0.022	3.2	ASLGLVCEIGLRCR		Cmpd 8979, AutoMSn(802.4350), 81.4 min (id=281474990556760)
73	1	TCPD_HUMAN	T-complex protein 1 subunit delta OS=Homo sapiens GN=CCT4 PE=1 SV=4	53	58401	1	679.367	1356.72	1356.72	-0.0062	0.00014	VIDPATATSVDLR		Cmpd 2650, AutoMSn(679.3666), 41.1 min (id=281474990550431)
73	1	TCPD_HUMAN	T-complex protein 1 subunit delta OS=Homo sapiens GN=CCT4 PE=1 SV=4	53	58401	1	486.265	1455.77	1455.77	0.0001	0.23	DALSDLALHFLNK		Cmpd 9549, AutoMSn(486.2647), 84.2 min (id=281474990557330)
73	1	TCPD_HUMAN	T-complex protein 1 subunit delta OS=Homo sapiens GN=CCT4 PE=1 SV=4	53	58401	1	522.924	1565.75	1565.74	0.0121	0.014	DIEREDIEFICK		Cmpd 2783, AutoMSn(522.9245), 41.6 min (id=281474990550564)
74	1	RS9_HUMAN	40S ribosomal protein S9 OS=Homo sapiens GN=RPS9 PE=1 SV=3	51	22635	1	467.784	933.553	933.553	-0.0004	0.00011	LDYILGLK		Cmpd 4970, AutoMSn(467.7838), 50.5 min (id=281474990552751)
75	1	PABP1_HUMAN	Polyadenylate-binding protein 1 OS=Homo sapiens GN=PABPC1 PE=1 SV=2	50	70854	1	579.338	1156.66	1156.66	0.0009	8.8e-05	FSPAGPILSIR		Cmpd 5178, AutoMSn(579.3380), 51.3 min (id=281474990552959)
76	1	DHC24_HUMAN	Delta(24)-sterol reductase OS=Homo sapiens GN=DHCR24 PE=1 SV=2	50	60803	1	545.3	1088.59	1088.59	-0.0012	0.0031	EGLEYIPLR		Cmpd 4280, AutoMSn(545.3000), 47.7 min (id=281474990552061)
76	1	DHC24_HUMAN	Delta(24)-sterol reductase OS=Homo sapiens GN=DHCR24 PE=1 SV=2	50	60803	1	771.349	1540.68	1540.69	-0.0032	0.0016	LGCQDAFPEVYDK		Cmpd 2540, AutoMSn(771.3491), 40.6 min (id=281474990550321)
77	1	YBOX1_HUMAN	Nuclease-sensitive element-binding protein 1 OS=Homo sapiens GN=YBX1 PE=1 SV=3	49	35903	1	898.418	1794.82	1794.82	0.0058	6.1e-05	SVGDGETVEFDVVEGEK		Cmpd 4439, AutoMSn(898.4182), 48.3 min (id=281474990552220)
78	1	DDX41_HUMAN	Probable ATP-dependent RNA helicase DDX41 OS=Homo sapiens GN=DDX41 PE=1 SV=2	49	70477	1	606.356	1210.7	1210.7	0.0007	0.029	TPPPVLIFAEK		Cmpd 6005, AutoMSn(606.3557), 54.9 min (id=281474990553786)
78	1	DDX41_HUMAN	Probable ATP-dependent RNA helicase DDX41 OS=Homo sapiens GN=DDX41 PE=1 SV=2	49	70477	1	681.347	1360.68	1360.68	-0.0016	0.0036	EGPYGLIICPSR		Cmpd 4584, AutoMSn(681.3469), 48.9 min (id=281474990552365)
78	1	DDX41_HUMAN	Probable ATP-dependent RNA helicase DDX41 OS=Homo sapiens GN=DDX41 PE=1 SV=2	49	70477	1	543.306	1626.9	1626.9	-0.0007	0.0023	KADVDAIHEYLLLK		Cmpd 3710, AutoMSn(543.3064), 45.4 min (id=281474990551491)
79	1	MDHM_HUMAN	Malate dehydrogenase, mitochondrial OS=Homo sapiens GN=MDH2 PE=1 SV=3	47	35937	1	669.863	1337.71	1337.71	-0.0006	3.6e-05	GCDVVVIPAGVPR		Cmpd 4349, AutoMSn(669.8633), 47.9 min (id=281474990552130)
80	1	LACTB_HUMAN	Serine beta-lactamase-like protein LACTB, mitochondrial OS=Homo sapiens GN=LACTB PE=1 SV=2	47	61111	1	862.401	1722.79	1722.78	0.0034	0.0019	EVWSEGLGYADVENR		Cmpd 5299, AutoMSn(862.4014), 51.8 min (id=281474990553080)
80	1	LACTB_HUMAN	Serine beta-lactamase-like protein LACTB, mitochondrial OS=Homo sapiens GN=LACTB PE=1 SV=2	47	61111	1	862.405	1722.8	1722.78	0.0104	0.017	EVWSEGLGYADVENR		Cmpd 5366, AutoMSn(862.4049), 52.1 min (id=281474990553147)
80	1	LACTB_HUMAN	Serine beta-lactamase-like protein LACTB, mitochondrial OS=Homo sapiens GN=LACTB PE=1 SV=2	47	61111	1	613.679	1838.02	1838.02	0.0003	0.01	IKDEVGAPGIVVGVSVDGK		Cmpd 3715, AutoMSn(613.6790), 45.4 min (id=281474990551496)
81	1	ADT2_HUMAN	ADP/ATP translocase 2 OS=Homo sapiens GN=SLC25A5 PE=1 SV=7	47	33059	1	561.289	1120.56	1120.57	-0.0024	0.00031	EQGVLSFWR		Cmpd 5890, AutoMSn(561.2893), 54.4 min (id=281474990553671)
82	1	IMB1_HUMAN	Importin subunit beta-1 OS=Homo sapiens GN=KPNB1 PE=1 SV=2	47	98420	1	829.957	1657.9	1657.9	-0.004	0.062	AAVENLPTFLVELSR		Cmpd 9951, AutoMSn(829.9572), 86.1 min (id=281474990557732)
82	1	IMB1_HUMAN	Importin subunit beta-1 OS=Homo sapiens GN=KPNB1 PE=1 SV=2	47	98420	1	880.018	1758.02	1758.03	-0.0078	0.00011	GALQYLVPILTQTLTK		Cmpd 11647, AutoMSn(880.0179), 94.0 min (id=281474990559428)
83	1	RL23A_HUMAN	60S ribosomal protein L23a OS=Homo sapiens GN=RPL23A PE=1 SV=1	47	17684	1	702.848	1403.68	1403.69	-0.0125	8.4e-05	LAPDYDALDVANK		Cmpd 2847, AutoMSn(702.8476), 41.9 min (id=281474990550628)
84	1	FLII_HUMAN	Protein flightless-1 homolog OS=Homo sapiens GN=FLII PE=1 SV=2	46	146142	1	558.822	1115.63	1115.63	-0.0038	0.00014	ADLTALFLPR		Cmpd 7570, AutoMSn(558.8223), 73.6 min (id=281474990555351)
85	1	RNPS1_HUMAN	RNA-binding protein with serine-rich domain 1 OS=Homo sapiens GN=RNPS1 PE=1 SV=1	45	34188	1	880.886	1759.76	1759.76	-0.0007	9.5e-05	GYAYVEFENPDEAEK		Cmpd 2840, AutoMSn(880.8857), 41.9 min (id=281474990550621)
86	1	AIFM1_HUMAN	Apoptosis-inducing factor 1, mitochondrial OS=Homo sapiens GN=AIFM1 PE=1 SV=1	45	67144	1	722.899	1443.78	1443.8	-0.0128	1.6	ALGTEVIQLFPEK		Cmpd 7127, AutoMSn(722.8995), 67.9 min (id=281474990554908)
86	1	AIFM1_HUMAN	Apoptosis-inducing factor 1, mitochondrial OS=Homo sapiens GN=AIFM1 PE=1 SV=1	45	67144	1	725.847	1449.68	1449.68	0.0012	0.0079	ELWFSDDPNVTK		Cmpd 5102, AutoMSn(725.8467), 51.0 min (id=281474990552883)
86	1	AIFM1_HUMAN	Apoptosis-inducing factor 1, mitochondrial OS=Homo sapiens GN=AIFM1 PE=1 SV=1	45	67144	1	558.811	2231.21	2231.22	-0.0016	0.00066	KVETDHIVAAVGLEPNVELAK		Cmpd 4655, AutoMSn(558.8109), 49.2 min (id=281474990552436)
87	1	XIRP2_HUMAN	Xin actin-binding repeat-containing protein 2 OS=Homo sapiens GN=XIRP2 PE=1 SV=2	44	383888	1	509.29	1016.56	1016.55	0.0144	0.0034	TVSVNEIQK		Cmpd 9819, AutoMSn(509.2896), 85.5 min (id=281474990557600)
87	1	XIRP2_HUMAN	Xin actin-binding repeat-containing protein 2 OS=Homo sapiens GN=XIRP2 PE=1 SV=2	44	383888	2	509.29	1016.57	1016.55	0.0157	0.17	TVSVNEIQK		Cmpd 9762, AutoMSn(509.2902), 85.2 min (id=281474990557543)
88	1	ENPL_HUMAN	Endoplasmin OS=Homo sapiens GN=HSP90B1 PE=1 SV=1	42	92696	1	565.77	2259.05	2259.06	-0.0039	0.00096	FQSSHHPTDITSLDQYVER		Cmpd 1717, AutoMSn(565.7702), 37.2 min (id=281474990549498)
89	1	G3P_HUMAN	Glyceraldehyde-3-phosphate dehydrogenase OS=Homo sapiens GN=GAPDH PE=1 SV=3	41	36201	1	765.896	1529.78	1529.79	-0.01	0.0041	VPTANVSVVDLTCR		Cmpd 4052, AutoMSn(765.8959), 46.7 min (id=281474990551833)
89	1	G3P_HUMAN	Glyceraldehyde-3-phosphate dehydrogenase OS=Homo sapiens GN=GAPDH PE=1 SV=3	41	36201	1	765.9	1529.79	1529.79	-0.0019	0.0028	VPTANVSVVDLTCR		Cmpd 4106, AutoMSn(765.8999), 47.0 min (id=281474990551887)
90	1	AFG32_HUMAN	AFG3-like protein 2 OS=Homo sapiens GN=AFG3L2 PE=1 SV=2	40	88984	1	566.313	1130.61	1130.61	0.0022	0.0072	VGQISFDLPR		Cmpd 4361, AutoMSn(566.3126), 48.0 min (id=281474990552142)
91	1	RS27A_HUMAN	Ubiquitin-40S ribosomal protein S27a OS=Homo sapiens GN=RPS27A PE=1 SV=2	40	18296	1	894.461	1786.91	1786.92	-0.0134	0.00027	TITLEVEPSDTIENVK		Cmpd 5935, AutoMSn(894.4606), 54.6 min (id=281474990553716)
92	1	PDIA6_HUMAN	Protein disulfide-isomerase A6 OS=Homo sapiens GN=PDIA6 PE=1 SV=1	40	48490	1	757.878	1513.74	1513.74	0.0011	0.001	NLEPEWAAAASEVK		Cmpd 4256, AutoMSn(757.8784), 47.6 min (id=281474990552037)
93	1	IF2GL_HUMAN	Putative eukaryotic translation initiation factor 2 subunit 3-like protein OS=Homo sapiens GN=EIF2S3L PE=5 SV=2	40	51766	1	779.906	1557.8	1557.81	-0.0094	0.0083	IVLTNPVCTEVGEK		Cmpd 2904, AutoMSn(779.9062), 42.1 min (id=281474990550685)
93	1	IF2GL_HUMAN	Putative eukaryotic translation initiation factor 2 subunit 3-like protein OS=Homo sapiens GN=EIF2S3L PE=5 SV=2	40	51766	1	779.908	1557.8	1557.81	-0.006	0.0013	IVLTNPVCTEVGEK		Cmpd 2964, AutoMSn(779.9079), 42.4 min (id=281474990550745)
94	1	RO52_HUMAN	E3 ubiquitin-protein ligase TRIM21 OS=Homo sapiens GN=TRIM21 PE=1 SV=1	39	55162	1	579.804	1157.59	1157.59	0.0009	0.01	DLDITSPELR		Cmpd 3763, AutoMSn(579.8042), 45.6 min (id=281474990551544)
94	1	RO52_HUMAN	E3 ubiquitin-protein ligase TRIM21 OS=Homo sapiens GN=TRIM21 PE=1 SV=1	39	55162	1	579.805	1157.6	1157.59	0.0035	0.44	DLDITSPELR		Cmpd 3705, AutoMSn(579.8054), 45.4 min (id=281474990551486)
94	1	RO52_HUMAN	E3 ubiquitin-protein ligase TRIM21 OS=Homo sapiens GN=TRIM21 PE=1 SV=1	39	55162	1	648.016	1941.03	1941.02	0.0089	0.18	LAQQSQALQELISELDR		Cmpd 9924, AutoMSn(648.0158), 86.0 min (id=281474990557705)
95	1	RBM14_HUMAN	RNA-binding protein 14 OS=Homo sapiens GN=RBM14 PE=1 SV=2	39	69620	1	876.44	1750.87	1750.87	-0.0021	0.0027	IFVGNVSAACTSQELR		Cmpd 2835, AutoMSn(876.4398), 41.8 min (id=281474990550616)
96	1	K1C14_HUMAN	Keratin, type I cytoskeletal 14 OS=Homo sapiens GN=KRT14 PE=1 SV=4	38	51872	1	586.765	1171.52	1171.52	-0.0036	0.0044	DAEEWFFTK		Cmpd 6481, AutoMSn(586.7648), 58.0 min (id=281474990554262)
97	1	MRO2A_HUMAN	Maestro heat-like repeat-containing protein family member 2A OS=Homo sapiens GN=MROH2A PE=4 SV=3	37	195218	1	718.353	2152.04	2150.02	2.0126	0.025	HLEESVYPVMTEEEFALK		Cmpd 11023, AutoMSn(718.3528), 91.0 min (id=281474990558804)
97	1	MRO2A_HUMAN	Maestro heat-like repeat-containing protein family member 2A OS=Homo sapiens GN=MROH2A PE=4 SV=3	37	195218	1	718.354	2152.04	2150.02	2.0168	0.15	HLEESVYPVMTEEEFALK		Cmpd 11014, AutoMSn(718.3542), 91.0 min (id=281474990558795)
97	1	MRO2A_HUMAN	Maestro heat-like repeat-containing protein family member 2A OS=Homo sapiens GN=MROH2A PE=4 SV=3	37	195218	1	718.355	2152.04	2150.02	2.0181	0.043	HLEESVYPVMTEEEFALK		Cmpd 11054, AutoMSn(718.3547), 91.2 min (id=281474990558835)
97	1	MRO2A_HUMAN	Maestro heat-like repeat-containing protein family member 2A OS=Homo sapiens GN=MROH2A PE=4 SV=3	37	195218	1	718.357	2152.05	2150.02	2.0254	0.034	HLEESVYPVMTEEEFALK		Cmpd 11030, AutoMSn(718.3571), 91.1 min (id=281474990558811)
97	1	MRO2A_HUMAN	Maestro heat-like repeat-containing protein family member 2A OS=Homo sapiens GN=MROH2A PE=4 SV=3	37	195218	1	718.358	2152.05	2150.02	2.0274	0.035	HLEESVYPVMTEEEFALK		Cmpd 11007, AutoMSn(718.3578), 91.0 min (id=281474990558788)
97	1	MRO2A_HUMAN	Maestro heat-like repeat-containing protein family member 2A OS=Homo sapiens GN=MROH2A PE=4 SV=3	37	195218	1	718.361	2152.06	2150.02	2.0358	0.039	HLEESVYPVMTEEEFALK		Cmpd 11060, AutoMSn(718.3606), 91.2 min (id=281474990558841)
98	1	ALBU_HUMAN	Serum albumin OS=Homo sapiens GN=ALB PE=1 SV=2	37	71317	1	756.42	1510.83	1510.84	-0.0097	0.024	VPQVSTPTLVEVSR		Cmpd 3877, AutoMSn(756.4202), 46.1 min (id=281474990551658)
98	1	ALBU_HUMAN	Serum albumin OS=Homo sapiens GN=ALB PE=1 SV=2	37	71317	1	637.64	1909.9	1909.92	-0.0267	0.0042	RPCFSALEVDETYVPK		Cmpd 4028, AutoMSn(637.6398), 46.7 min (id=281474990551809)
99	1	EFR3A_HUMAN	Protein EFR3 homolog A OS=Homo sapiens GN=EFR3A PE=1 SV=2	36	93777	1	643.837	1285.66	1285.66	0.0037	0.22	LVDNIFPEDPK		Cmpd 3631, AutoMSn(643.8369), 45.1 min (id=281474990551412)
99	1	EFR3A_HUMAN	Protein EFR3 homolog A OS=Homo sapiens GN=EFR3A PE=1 SV=2	36	93777	1	643.838	1285.66	1285.66	0.0052	0.019	LVDNIFPEDPK		Cmpd 3699, AutoMSn(643.8376), 45.3 min (id=281474990551480)
99	1	EFR3A_HUMAN	Protein EFR3 homolog A OS=Homo sapiens GN=EFR3A PE=1 SV=2	36	93777	1	844.478	1686.94	1686.96	-0.0138	0.0048	GSIGPTVLEVFNTLLK		Cmpd 12120, AutoMSn(844.4782), 96.4 min (id=281474990559901)
100	1	KRT81_HUMAN	Keratin, type II cuticular Hb1 OS=Homo sapiens GN=KRT81 PE=1 SV=3	36	56832	1	1023	2043.99	2042.99	0.9995	0.0019	LEAAVAQSEQQGEAALSDAR		Cmpd 1984, AutoMSn(1023.0004), 38.4 min (id=281474990549765)
100	1	KRT81_HUMAN	Keratin, type II cuticular Hb1 OS=Homo sapiens GN=KRT81 PE=1 SV=3	36	56832	1	788.872	3151.46	3151.45	0.0077	0.063	CQNSKLEAAVAQSEQQGEAALSDARCK	GALNAC (ST)	Cmpd 1297, AutoMSn(788.8720), 35.2 min (id=281474990549078)
101	1	MYO6_HUMAN	Unconventional myosin-VI OS=Homo sapiens GN=MYO6 PE=1 SV=4	36	150965	1	471.569	1411.68	1411.67	0.0115	0.008	DPLLDDHGDFIR		Cmpd 3491, AutoMSn(471.5689), 44.5 min (id=281474990551272)
101	1	MYO6_HUMAN	Unconventional myosin-VI OS=Homo sapiens GN=MYO6 PE=1 SV=4	36	150965	1	793.429	1584.84	1584.85	-0.0076	2	IVEANPLLEAFGNAK		Cmpd 7143, AutoMSn(793.4290), 68.1 min (id=281474990554924)
102	1	HDAC1_HUMAN	Histone deacetylase 1 OS=Homo sapiens GN=HDAC1 PE=1 SV=1	35	55638	1	687.823	1373.63	1373.63	0.0074	0.00051	YGEYFPGTGDLR		Cmpd 2998, AutoMSn(687.8235), 42.5 min (id=281474990550779)
103	1	DAB2_HUMAN	Disabled homolog 2 OS=Homo sapiens GN=DAB2 PE=1 SV=3	35	82511	1	592.321	1182.63	1182.62	0.002	0.00051	LIGIDDVPDAR		Cmpd 3490, AutoMSn(592.3205), 44.5 min (id=281474990551271)
104	1	TARB1_HUMAN	Probable methyltransferase TARBP1 OS=Homo sapiens GN=TARBP1 PE=1 SV=1	35	183840	2	509.29	1016.56	1014.56	2.0076	0.043	QRTENVLR		Cmpd 9819, AutoMSn(509.2896), 85.5 min (id=281474990557600)
104	1	TARB1_HUMAN	Probable methyltransferase TARBP1 OS=Homo sapiens GN=TARBP1 PE=1 SV=1	35	183840	1	509.29	1016.57	1014.56	2.0089	0.034	QRTENVLR		Cmpd 9762, AutoMSn(509.2902), 85.2 min (id=281474990557543)
104	1	TARB1_HUMAN	Probable methyltransferase TARBP1 OS=Homo sapiens GN=TARBP1 PE=1 SV=1	35	183840	1	953.477	1904.94	1904.92	0.0163	3.2	DYCLETIFYILPR	GALNAC (ST)	Cmpd 8923, AutoMSn(953.4769), 81.1 min (id=281474990556704)
105	1	IMA5_HUMAN	Importin subunit alpha-5 OS=Homo sapiens GN=KPNA1 PE=1 SV=3	35	60925	1	652.334	1302.65	1302.65	0.0031	0.0024	NAVWALSNLCR		Cmpd 4784, AutoMSn(652.3340), 49.7 min (id=281474990552565)
106	1	BD1L1_HUMAN	Biorientation of chromosomes in cell division protein 1-like 1 OS=Homo sapiens GN=BOD1L1 PE=1 SV=2	34	332433	2	665.365	1328.72	1328.74	-0.025	0.46	VKDISIDVERR		Cmpd 8780, AutoMSn(665.3654), 80.5 min (id=281474990556561)
106	1	BD1L1_HUMAN	Biorientation of chromosomes in cell division protein 1-like 1 OS=Homo sapiens GN=BOD1L1 PE=1 SV=2	34	332433	2	665.367	1328.72	1328.74	-0.0213	0.58	VKDISIDVERR		Cmpd 8662, AutoMSn(665.3673), 79.9 min (id=281474990556443)
106	1	BD1L1_HUMAN	Biorientation of chromosomes in cell division protein 1-like 1 OS=Homo sapiens GN=BOD1L1 PE=1 SV=2	34	332433	2	665.369	1328.72	1328.74	-0.0178	0.8	VKDISIDVERR		Cmpd 8724, AutoMSn(665.3690), 80.2 min (id=281474990556505)
106	1	BD1L1_HUMAN	Biorientation of chromosomes in cell division protein 1-like 1 OS=Homo sapiens GN=BOD1L1 PE=1 SV=2	34	332433	1	1060.54	2119.06	2119.04	0.0212	0.015	EPLLVNESLNVENSGFR	GALNAC (ST)	Cmpd 12802, AutoMSn(1060.5395), 99.9 min (id=281474990560583)
106	1	BD1L1_HUMAN	Biorientation of chromosomes in cell division protein 1-like 1 OS=Homo sapiens GN=BOD1L1 PE=1 SV=2	34	332433	1	1060.54	2119.06	2119.04	0.0215	2	EPLLVNESLNVENSGFR	GALNAC (ST)	Cmpd 12498, AutoMSn(1060.5397), 98.3 min (id=281474990560279)
106	1	BD1L1_HUMAN	Biorientation of chromosomes in cell division protein 1-like 1 OS=Homo sapiens GN=BOD1L1 PE=1 SV=2	34	332433	1	1060.54	2119.07	2119.04	0.0232	0.032	EPLLVNESLNVENSGFR	GALNAC (ST)	Cmpd 12598, AutoMSn(1060.5405), 98.9 min (id=281474990560379)
106	1	BD1L1_HUMAN	Biorientation of chromosomes in cell division protein 1-like 1 OS=Homo sapiens GN=BOD1L1 PE=1 SV=2	34	332433	1	1060.54	2119.07	2119.04	0.0259	0.025	EPLLVNESLNVENSGFR	GALNAC (ST)	Cmpd 12764, AutoMSn(1060.5419), 99.7 min (id=281474990560545)
106	1	BD1L1_HUMAN	Biorientation of chromosomes in cell division protein 1-like 1 OS=Homo sapiens GN=BOD1L1 PE=1 SV=2	34	332433	1	1060.55	2119.08	2119.04	0.0339	0.017	EPLLVNESLNVENSGFR	GALNAC (ST)	Cmpd 12816, AutoMSn(1060.5459), 100.0 min (id=281474990560597)
107	1	P4HA2_HUMAN	Prolyl 4-hydroxylase subunit alpha-2 OS=Homo sapiens GN=P4HA2 PE=1 SV=1	33	61263	1	809.375	1616.74	1616.73	0.0034	0.013	SSWLEEDDDPVVAR		Cmpd 4130, AutoMSn(809.3749), 47.1 min (id=281474990551911)
108	1	PLCA_HUMAN	1-acyl-sn-glycerol-3-phosphate acyltransferase alpha OS=Homo sapiens GN=AGPAT1 PE=1 SV=2	33	32038	1	634.352	1266.69	1266.71	-0.0185	0.13	YLYGIRVEVR		Cmpd 10407, AutoMSn(634.3522), 88.2 min (id=281474990558188)
108	1	PLCA_HUMAN	1-acyl-sn-glycerol-3-phosphate acyltransferase alpha OS=Homo sapiens GN=AGPAT1 PE=1 SV=2	33	32038	1	634.353	1266.69	1266.71	-0.0177	0.069	YLYGIRVEVR		Cmpd 10344, AutoMSn(634.3527), 87.9 min (id=281474990558125)
108	1	PLCA_HUMAN	1-acyl-sn-glycerol-3-phosphate acyltransferase alpha OS=Homo sapiens GN=AGPAT1 PE=1 SV=2	33	32038	1	634.353	1266.69	1266.71	-0.0174	0.061	YLYGIRVEVR		Cmpd 10579, AutoMSn(634.3528), 88.9 min (id=281474990558360)
108	1	PLCA_HUMAN	1-acyl-sn-glycerol-3-phosphate acyltransferase alpha OS=Homo sapiens GN=AGPAT1 PE=1 SV=2	33	32038	1	634.353	1266.69	1266.71	-0.0171	0.072	YLYGIRVEVR		Cmpd 13531, AutoMSn(634.3530), 108.6 min (id=281474990561312)
108	1	PLCA_HUMAN	1-acyl-sn-glycerol-3-phosphate acyltransferase alpha OS=Homo sapiens GN=AGPAT1 PE=1 SV=2	33	32038	1	634.353	1266.69	1266.71	-0.0164	0.36	YLYGIRVEVR		Cmpd 9884, AutoMSn(634.3533), 85.8 min (id=281474990557665)
108	1	PLCA_HUMAN	1-acyl-sn-glycerol-3-phosphate acyltransferase alpha OS=Homo sapiens GN=AGPAT1 PE=1 SV=2	33	32038	2	634.353	1266.69	1266.71	-0.0162	1.1	YLYGIRVEVR		Cmpd 8522, AutoMSn(634.3534), 79.3 min (id=281474990556303)
108	1	PLCA_HUMAN	1-acyl-sn-glycerol-3-phosphate acyltransferase alpha OS=Homo sapiens GN=AGPAT1 PE=1 SV=2	33	32038	1	634.354	1266.69	1266.71	-0.0158	0.41	YLYGIRVEVR		Cmpd 9558, AutoMSn(634.3536), 84.3 min (id=281474990557339)
108	1	PLCA_HUMAN	1-acyl-sn-glycerol-3-phosphate acyltransferase alpha OS=Homo sapiens GN=AGPAT1 PE=1 SV=2	33	32038	1	634.354	1266.69	1266.71	-0.0157	0.062	YLYGIRVEVR		Cmpd 10110, AutoMSn(634.3536), 86.9 min (id=281474990557891)
108	1	PLCA_HUMAN	1-acyl-sn-glycerol-3-phosphate acyltransferase alpha OS=Homo sapiens GN=AGPAT1 PE=1 SV=2	33	32038	2	634.354	1266.69	1266.71	-0.0155	0.19	YLYGIRVEVR		Cmpd 8146, AutoMSn(634.3537), 77.3 min (id=281474990555927)
108	1	PLCA_HUMAN	1-acyl-sn-glycerol-3-phosphate acyltransferase alpha OS=Homo sapiens GN=AGPAT1 PE=1 SV=2	33	32038	1	634.354	1266.69	1266.71	-0.0153	0.094	YLYGIRVEVR		Cmpd 9606, AutoMSn(634.3538), 84.5 min (id=281474990557387)
108	1	PLCA_HUMAN	1-acyl-sn-glycerol-3-phosphate acyltransferase alpha OS=Homo sapiens GN=AGPAT1 PE=1 SV=2	33	32038	2	634.354	1266.69	1266.71	-0.0149	0.79	YLYGIRVEVR		Cmpd 8431, AutoMSn(634.3541), 78.8 min (id=281474990556212)
108	1	PLCA_HUMAN	1-acyl-sn-glycerol-3-phosphate acyltransferase alpha OS=Homo sapiens GN=AGPAT1 PE=1 SV=2	33	32038	2	634.354	1266.69	1266.71	-0.0149	0.36	YLYGIRVEVR		Cmpd 8578, AutoMSn(634.3541), 79.6 min (id=281474990556359)
108	1	PLCA_HUMAN	1-acyl-sn-glycerol-3-phosphate acyltransferase alpha OS=Homo sapiens GN=AGPAT1 PE=1 SV=2	33	32038	1	634.354	1266.69	1266.71	-0.0147	0.02	YLYGIRVEVR		Cmpd 9395, AutoMSn(634.3541), 83.5 min (id=281474990557176)
108	1	PLCA_HUMAN	1-acyl-sn-glycerol-3-phosphate acyltransferase alpha OS=Homo sapiens GN=AGPAT1 PE=1 SV=2	33	32038	2	634.354	1266.69	1266.71	-0.0146	1.4	YLYGIRVEVR		Cmpd 9088, AutoMSn(634.3542), 81.9 min (id=281474990556869)
108	1	PLCA_HUMAN	1-acyl-sn-glycerol-3-phosphate acyltransferase alpha OS=Homo sapiens GN=AGPAT1 PE=1 SV=2	33	32038	1	634.354	1266.69	1266.71	-0.0146	0.21	YLYGIRVEVR		Cmpd 9190, AutoMSn(634.3542), 82.4 min (id=281474990556971)
108	1	PLCA_HUMAN	1-acyl-sn-glycerol-3-phosphate acyltransferase alpha OS=Homo sapiens GN=AGPAT1 PE=1 SV=2	33	32038	1	634.354	1266.69	1266.71	-0.0146	0.044	YLYGIRVEVR		Cmpd 9719, AutoMSn(634.3542), 85.0 min (id=281474990557500)
108	1	PLCA_HUMAN	1-acyl-sn-glycerol-3-phosphate acyltransferase alpha OS=Homo sapiens GN=AGPAT1 PE=1 SV=2	33	32038	1	634.354	1266.69	1266.71	-0.0146	0.2	YLYGIRVEVR		Cmpd 8635, AutoMSn(634.3542), 79.8 min (id=281474990556416)
108	1	PLCA_HUMAN	1-acyl-sn-glycerol-3-phosphate acyltransferase alpha OS=Homo sapiens GN=AGPAT1 PE=1 SV=2	33	32038	1	634.354	1266.69	1266.71	-0.0144	0.44	YLYGIRVEVR		Cmpd 10280, AutoMSn(634.3543), 87.6 min (id=281474990558061)
108	1	PLCA_HUMAN	1-acyl-sn-glycerol-3-phosphate acyltransferase alpha OS=Homo sapiens GN=AGPAT1 PE=1 SV=2	33	32038	1	634.354	1266.69	1266.71	-0.0142	0.35	YLYGIRVEVR		Cmpd 9832, AutoMSn(634.3544), 85.5 min (id=281474990557613)
108	1	PLCA_HUMAN	1-acyl-sn-glycerol-3-phosphate acyltransferase alpha OS=Homo sapiens GN=AGPAT1 PE=1 SV=2	33	32038	1	634.355	1266.69	1266.71	-0.014	0.13	YLYGIRVEVR		Cmpd 9939, AutoMSn(634.3545), 86.1 min (id=281474990557720)
108	1	PLCA_HUMAN	1-acyl-sn-glycerol-3-phosphate acyltransferase alpha OS=Homo sapiens GN=AGPAT1 PE=1 SV=2	33	32038	2	634.355	1266.69	1266.71	-0.014	0.73	YLYGIRVEVR		Cmpd 8018, AutoMSn(634.3545), 76.6 min (id=281474990555799)
108	1	PLCA_HUMAN	1-acyl-sn-glycerol-3-phosphate acyltransferase alpha OS=Homo sapiens GN=AGPAT1 PE=1 SV=2	33	32038	2	634.355	1266.69	1266.71	-0.0135	0.23	YLYGIRVEVR		Cmpd 9773, AutoMSn(634.3547), 85.3 min (id=281474990557554)
108	1	PLCA_HUMAN	1-acyl-sn-glycerol-3-phosphate acyltransferase alpha OS=Homo sapiens GN=AGPAT1 PE=1 SV=2	33	32038	2	634.355	1266.7	1266.71	-0.0131	0.1	YLYGIRVEVR		Cmpd 7797, AutoMSn(634.3549), 75.1 min (id=281474990555578)
108	1	PLCA_HUMAN	1-acyl-sn-glycerol-3-phosphate acyltransferase alpha OS=Homo sapiens GN=AGPAT1 PE=1 SV=2	33	32038	2	634.355	1266.7	1266.71	-0.0129	0.33	YLYGIRVEVR		Cmpd 8385, AutoMSn(634.3551), 78.5 min (id=281474990556166)
108	1	PLCA_HUMAN	1-acyl-sn-glycerol-3-phosphate acyltransferase alpha OS=Homo sapiens GN=AGPAT1 PE=1 SV=2	33	32038	2	634.355	1266.7	1266.71	-0.0128	0.74	YLYGIRVEVR		Cmpd 7932, AutoMSn(634.3551), 76.1 min (id=281474990555713)
108	1	PLCA_HUMAN	1-acyl-sn-glycerol-3-phosphate acyltransferase alpha OS=Homo sapiens GN=AGPAT1 PE=1 SV=2	33	32038	1	634.355	1266.7	1266.71	-0.0127	0.26	YLYGIRVEVR		Cmpd 8749, AutoMSn(634.3552), 80.3 min (id=281474990556530)
108	1	PLCA_HUMAN	1-acyl-sn-glycerol-3-phosphate acyltransferase alpha OS=Homo sapiens GN=AGPAT1 PE=1 SV=2	33	32038	2	634.355	1266.7	1266.71	-0.0127	0.76	YLYGIRVEVR		Cmpd 8062, AutoMSn(634.3552), 76.9 min (id=281474990555843)
108	1	PLCA_HUMAN	1-acyl-sn-glycerol-3-phosphate acyltransferase alpha OS=Homo sapiens GN=AGPAT1 PE=1 SV=2	33	32038	2	634.355	1266.7	1266.71	-0.0124	0.5	YLYGIRVEVR		Cmpd 8333, AutoMSn(634.3553), 78.3 min (id=281474990556114)
108	1	PLCA_HUMAN	1-acyl-sn-glycerol-3-phosphate acyltransferase alpha OS=Homo sapiens GN=AGPAT1 PE=1 SV=2	33	32038	2	634.355	1266.7	1266.71	-0.0123	0.21	YLYGIRVEVR		Cmpd 8281, AutoMSn(634.3554), 78.0 min (id=281474990556062)
108	1	PLCA_HUMAN	1-acyl-sn-glycerol-3-phosphate acyltransferase alpha OS=Homo sapiens GN=AGPAT1 PE=1 SV=2	33	32038	2	634.355	1266.7	1266.71	-0.0123	0.59	YLYGIRVEVR		Cmpd 8109, AutoMSn(634.3554), 77.1 min (id=281474990555890)
108	1	PLCA_HUMAN	1-acyl-sn-glycerol-3-phosphate acyltransferase alpha OS=Homo sapiens GN=AGPAT1 PE=1 SV=2	33	32038	1	634.356	1266.7	1266.71	-0.012	0.47	YLYGIRVEVR		Cmpd 9138, AutoMSn(634.3555), 82.2 min (id=281474990556919)
108	1	PLCA_HUMAN	1-acyl-sn-glycerol-3-phosphate acyltransferase alpha OS=Homo sapiens GN=AGPAT1 PE=1 SV=2	33	32038	2	634.356	1266.7	1266.71	-0.0118	0.19	YLYGIRVEVR		Cmpd 7757, AutoMSn(634.3556), 74.8 min (id=281474990555538)
108	1	PLCA_HUMAN	1-acyl-sn-glycerol-3-phosphate acyltransferase alpha OS=Homo sapiens GN=AGPAT1 PE=1 SV=2	33	32038	1	634.356	1266.7	1266.71	-0.0117	0.046	YLYGIRVEVR		Cmpd 9347, AutoMSn(634.3556), 83.2 min (id=281474990557128)
108	1	PLCA_HUMAN	1-acyl-sn-glycerol-3-phosphate acyltransferase alpha OS=Homo sapiens GN=AGPAT1 PE=1 SV=2	33	32038	2	634.356	1266.7	1266.71	-0.011	0.73	YLYGIRVEVR		Cmpd 8238, AutoMSn(634.3560), 77.8 min (id=281474990556019)
108	1	PLCA_HUMAN	1-acyl-sn-glycerol-3-phosphate acyltransferase alpha OS=Homo sapiens GN=AGPAT1 PE=1 SV=2	33	32038	2	634.356	1266.7	1266.71	-0.0107	0.41	YLYGIRVEVR		Cmpd 7862, AutoMSn(634.3561), 75.6 min (id=281474990555643)
108	1	PLCA_HUMAN	1-acyl-sn-glycerol-3-phosphate acyltransferase alpha OS=Homo sapiens GN=AGPAT1 PE=1 SV=2	33	32038	1	634.356	1266.7	1266.71	-0.0105	0.08	YLYGIRVEVR		Cmpd 10164, AutoMSn(634.3563), 87.1 min (id=281474990557945)
108	1	PLCA_HUMAN	1-acyl-sn-glycerol-3-phosphate acyltransferase alpha OS=Homo sapiens GN=AGPAT1 PE=1 SV=2	33	32038	2	634.356	1266.7	1266.71	-0.0105	0.7	YLYGIRVEVR		Cmpd 8808, AutoMSn(634.3563), 80.6 min (id=281474990556589)
108	1	PLCA_HUMAN	1-acyl-sn-glycerol-3-phosphate acyltransferase alpha OS=Homo sapiens GN=AGPAT1 PE=1 SV=2	33	32038	1	634.356	1266.7	1266.71	-0.0105	0.07	YLYGIRVEVR		Cmpd 8858, AutoMSn(634.3562), 80.8 min (id=281474990556639)
108	1	PLCA_HUMAN	1-acyl-sn-glycerol-3-phosphate acyltransferase alpha OS=Homo sapiens GN=AGPAT1 PE=1 SV=2	33	32038	1	634.356	1266.7	1266.71	-0.0103	0.11	YLYGIRVEVR		Cmpd 9993, AutoMSn(634.3563), 86.3 min (id=281474990557774)
108	1	PLCA_HUMAN	1-acyl-sn-glycerol-3-phosphate acyltransferase alpha OS=Homo sapiens GN=AGPAT1 PE=1 SV=2	33	32038	2	634.356	1266.7	1266.71	-0.0102	0.88	YLYGIRVEVR		Cmpd 8188, AutoMSn(634.3564), 77.5 min (id=281474990555969)
108	1	PLCA_HUMAN	1-acyl-sn-glycerol-3-phosphate acyltransferase alpha OS=Homo sapiens GN=AGPAT1 PE=1 SV=2	33	32038	1	634.357	1266.7	1266.71	-0.0099	0.14	YLYGIRVEVR		Cmpd 10224, AutoMSn(634.3566), 87.4 min (id=281474990558005)
108	1	PLCA_HUMAN	1-acyl-sn-glycerol-3-phosphate acyltransferase alpha OS=Homo sapiens GN=AGPAT1 PE=1 SV=2	33	32038	2	634.357	1266.7	1266.71	-0.0097	1.3	YLYGIRVEVR		Cmpd 8471, AutoMSn(634.3566), 79.0 min (id=281474990556252)
108	1	PLCA_HUMAN	1-acyl-sn-glycerol-3-phosphate acyltransferase alpha OS=Homo sapiens GN=AGPAT1 PE=1 SV=2	33	32038	1	634.357	1266.7	1266.71	-0.0094	0.046	YLYGIRVEVR		Cmpd 9239, AutoMSn(634.3568), 82.7 min (id=281474990557020)
108	1	PLCA_HUMAN	1-acyl-sn-glycerol-3-phosphate acyltransferase alpha OS=Homo sapiens GN=AGPAT1 PE=1 SV=2	33	32038	1	634.357	1266.7	1266.71	-0.009	0.081	YLYGIRVEVR		Cmpd 9041, AutoMSn(634.3570), 81.7 min (id=281474990556822)
108	1	PLCA_HUMAN	1-acyl-sn-glycerol-3-phosphate acyltransferase alpha OS=Homo sapiens GN=AGPAT1 PE=1 SV=2	33	32038	2	634.357	1266.7	1266.71	-0.0089	0.41	YLYGIRVEVR		Cmpd 7891, AutoMSn(634.3570), 75.8 min (id=281474990555672)
108	1	PLCA_HUMAN	1-acyl-sn-glycerol-3-phosphate acyltransferase alpha OS=Homo sapiens GN=AGPAT1 PE=1 SV=2	33	32038	2	634.357	1266.7	1266.71	-0.0085	0.14	YLYGIRVEVR		Cmpd 7658, AutoMSn(634.3572), 74.3 min (id=281474990555439)
108	1	PLCA_HUMAN	1-acyl-sn-glycerol-3-phosphate acyltransferase alpha OS=Homo sapiens GN=AGPAT1 PE=1 SV=2	33	32038	1	634.357	1266.7	1266.71	-0.0083	0.051	YLYGIRVEVR		Cmpd 9290, AutoMSn(634.3574), 82.9 min (id=281474990557071)
108	1	PLCA_HUMAN	1-acyl-sn-glycerol-3-phosphate acyltransferase alpha OS=Homo sapiens GN=AGPAT1 PE=1 SV=2	33	32038	2	634.358	1266.7	1266.71	-0.0074	0.12	YLYGIRVEVR		Cmpd 7714, AutoMSn(634.3578), 74.6 min (id=281474990555495)
108	1	PLCA_HUMAN	1-acyl-sn-glycerol-3-phosphate acyltransferase alpha OS=Homo sapiens GN=AGPAT1 PE=1 SV=2	33	32038	2	634.358	1266.7	1266.71	-0.0074	0.22	YLYGIRVEVR		Cmpd 7669, AutoMSn(634.3578), 74.3 min (id=281474990555450)
108	1	PLCA_HUMAN	1-acyl-sn-glycerol-3-phosphate acyltransferase alpha OS=Homo sapiens GN=AGPAT1 PE=1 SV=2	33	32038	1	634.358	1266.7	1266.71	-0.0073	0.82	YLYGIRVEVR		Cmpd 8690, AutoMSn(634.3578), 80.1 min (id=281474990556471)
108	1	PLCA_HUMAN	1-acyl-sn-glycerol-3-phosphate acyltransferase alpha OS=Homo sapiens GN=AGPAT1 PE=1 SV=2	33	32038	2	634.358	1266.7	1266.71	-0.0073	0.12	YLYGIRVEVR		Cmpd 7696, AutoMSn(634.3579), 74.5 min (id=281474990555477)
108	1	PLCA_HUMAN	1-acyl-sn-glycerol-3-phosphate acyltransferase alpha OS=Homo sapiens GN=AGPAT1 PE=1 SV=2	33	32038	1	634.358	1266.7	1266.71	-0.0069	0.71	YLYGIRVEVR		Cmpd 7977, AutoMSn(634.3580), 76.3 min (id=281474990555758)
108	1	PLCA_HUMAN	1-acyl-sn-glycerol-3-phosphate acyltransferase alpha OS=Homo sapiens GN=AGPAT1 PE=1 SV=2	33	32038	1	634.359	1266.7	1266.71	-0.0048	0.042	YLYGIRVEVR		Cmpd 8984, AutoMSn(634.3591), 81.4 min (id=281474990556765)
108	1	PLCA_HUMAN	1-acyl-sn-glycerol-3-phosphate acyltransferase alpha OS=Homo sapiens GN=AGPAT1 PE=1 SV=2	33	32038	1	634.359	1266.7	1266.71	-0.0045	0.14	YLYGIRVEVR		Cmpd 8922, AutoMSn(634.3593), 81.1 min (id=281474990556703)
108	1	PLCA_HUMAN	1-acyl-sn-glycerol-3-phosphate acyltransferase alpha OS=Homo sapiens GN=AGPAT1 PE=1 SV=2	33	32038	2	634.359	1266.7	1266.71	-0.0042	0.38	YLYGIRVEVR		Cmpd 7834, AutoMSn(634.3594), 75.3 min (id=281474990555615)
108	1	PLCA_HUMAN	1-acyl-sn-glycerol-3-phosphate acyltransferase alpha OS=Homo sapiens GN=AGPAT1 PE=1 SV=2	33	32038	1	634.36	1266.71	1266.71	-0.0024	0.14	YLYGIRVEVR		Cmpd 11941, AutoMSn(634.3603), 95.4 min (id=281474990559722)
109	1	TCPA_HUMAN	T-complex protein 1 subunit alpha OS=Homo sapiens GN=TCP1 PE=1 SV=1	33	60819	1	616.334	1230.65	1230.65	0.0012	0.0095	ICDDELILIK		Cmpd 5715, AutoMSn(616.3343), 53.6 min (id=281474990553496)
109	1	TCPA_HUMAN	T-complex protein 1 subunit alpha OS=Homo sapiens GN=TCP1 PE=1 SV=1	33	60819	1	785.102	2352.28	2352.29	-0.0066	0.03	SLLVIPNTLAVNAAQDSTDLVAK		Cmpd 10112, AutoMSn(785.1017), 86.9 min (id=281474990557893)
110	1	TKT_HUMAN	Transketolase OS=Homo sapiens GN=TKT PE=1 SV=3	33	68519	1	471.94	1412.8	1412.8	-0.0034	0.005	VLDPFTIKPLDR		Cmpd 5752, AutoMSn(471.9404), 53.7 min (id=281474990553533)
110	1	TKT_HUMAN	Transketolase OS=Homo sapiens GN=TKT PE=1 SV=3	33	68519	1	836.739	2507.2	2507.2	-0.0079	0.9	TSRPENAIIYNNNEDFQVGQAK		Cmpd 1381, AutoMSn(836.7393), 35.6 min (id=281474990549162)
110	1	TKT_HUMAN	Transketolase OS=Homo sapiens GN=TKT PE=1 SV=3	33	68519	1	836.741	2507.2	2507.2	-0.0024	0.24	TSRPENAIIYNNNEDFQVGQAK		Cmpd 1431, AutoMSn(836.7412), 35.9 min (id=281474990549212)
111	1	DSG2_HUMAN	Desmoglein-2 OS=Homo sapiens GN=DSG2 PE=1 SV=2	33	123016	1	460.758	919.502	919.501	0.0006	0.0089	FLDDLGLK		Cmpd 5007, AutoMSn(460.7583), 50.6 min (id=281474990552788)
112	1	PLST_HUMAN	Plastin-3 OS=Homo sapiens GN=PLS3 PE=1 SV=4	32	71279	1	577.797	1153.58	1153.59	-0.0135	0.046	YAFVNWINK		Cmpd 5231, AutoMSn(577.7965), 51.5 min (id=281474990553012)
112	1	PLST_HUMAN	Plastin-3 OS=Homo sapiens GN=PLS3 PE=1 SV=4	32	71279	1	533.971	1598.89	1598.89	-0.002	0.0046	VYALPEDLVEVKPK		Cmpd 4709, AutoMSn(533.9706), 49.4 min (id=281474990552490)
112	1	PLST_HUMAN	Plastin-3 OS=Homo sapiens GN=PLS3 PE=1 SV=4	32	71279	1	533.973	1598.9	1598.89	0.006	0.031	VYALPEDLVEVKPK		Cmpd 4645, AutoMSn(533.9733), 49.1 min (id=281474990552426)
112		PLSL_HUMAN	Plastin-2 OS=Homo sapiens GN=LCP1 PE=1 SV=6	20	70814	1	577.797	1153.58	1153.59	-0.0135	0.046	YAFVNWINK		Cmpd 5231, AutoMSn(577.7965), 51.5 min (id=281474990553012)
113	1	TXLNA_HUMAN	Alpha-taxilin OS=Homo sapiens GN=TXLNA PE=1 SV=3	32	62195	1	949.433	2845.28	2845.28	-0.0057	0.03	VTEAPCYPGAPSTEASGQTGPQEPTSAR		Cmpd 964, AutoMSn(949.4328), 33.4 min (id=281474990548745)
113	1	TXLNA_HUMAN	Alpha-taxilin OS=Homo sapiens GN=TXLNA PE=1 SV=3	32	62195	1	949.436	2845.29	2845.28	0.004	0.0096	VTEAPCYPGAPSTEASGQTGPQEPTSAR		Cmpd 974, AutoMSn(949.4361), 33.5 min (id=281474990548755)
114	1	RL31_HUMAN	60S ribosomal protein L31 OS=Homo sapiens GN=RPL31 PE=1 SV=1	31	14454	1	822.963	1643.91	1643.92	-0.0055	0.03	LYTLVTYVPVTTFK		Cmpd 8045, AutoMSn(822.9633), 76.8 min (id=281474990555826)
115	1	PRI1_HUMAN	DNA primase small subunit OS=Homo sapiens GN=PRIM1 PE=1 SV=1	31	50327	1	836.708	2507.1	2507.1	-0.0021	0.0044	ELDAISTNEEEKEENEAESDVK		Cmpd 679, AutoMSn(836.7077), 32.0 min (id=281474990548460)
115	1	PRI1_HUMAN	DNA primase small subunit OS=Homo sapiens GN=PRIM1 PE=1 SV=1	31	50327	1	836.711	2507.11	2507.1	0.0072	0.033	ELDAISTNEEEKEENEAESDVK		Cmpd 684, AutoMSn(836.7108), 32.0 min (id=281474990548465)
116	1	DREB_HUMAN	Drebrin OS=Homo sapiens GN=DBN1 PE=1 SV=4	30	71842	1	578.297	2309.16	2309.16	-0.0024	0.0015	KSESEVEEAAAIIAQRPDNPR		Cmpd 1985, AutoMSn(578.2969), 38.4 min (id=281474990549766)
117	1	RBBP4_HUMAN	Histone-binding protein RBBP4 OS=Homo sapiens GN=RBBP4 PE=1 SV=3	30	47911	1	736.368	1470.72	1470.72	-0.0036	0.0019	TPSSDVLVFDYTK		Cmpd 5374, AutoMSn(736.3676), 52.1 min (id=281474990553155)
118	1	HNRPM_HUMAN	Heterogeneous nuclear ribonucleoprotein M OS=Homo sapiens GN=HNRNPM PE=1 SV=3	30	77749	1	584.296	1166.58	1166.58	0.001	0.12	NLPFDFTWK		Cmpd 7462, AutoMSn(584.2958), 72.3 min (id=281474990555243)
118	1	HNRPM_HUMAN	Heterogeneous nuclear ribonucleoprotein M OS=Homo sapiens GN=HNRNPM PE=1 SV=3	30	77749	1	713.881	1425.75	1425.75	-0.0031	0.069	LGSTVFVANLDYK		Cmpd 5687, AutoMSn(713.8809), 53.4 min (id=281474990553468)
118	1	HNRPM_HUMAN	Heterogeneous nuclear ribonucleoprotein M OS=Homo sapiens GN=HNRNPM PE=1 SV=3	30	77749	1	713.884	1425.75	1425.75	0.0023	0.024	LGSTVFVANLDYK		Cmpd 5758, AutoMSn(713.8836), 53.8 min (id=281474990553539)
119	1	RL24_HUMAN	60S ribosomal protein L24 OS=Homo sapiens GN=RPL24 PE=1 SV=1	29	17882	1	597.327	1192.64	1191.64	0.9998	0.017	QINWTVLYR		Cmpd 5417, AutoMSn(597.3272), 52.3 min (id=281474990553198)
120	1	FXR1_HUMAN	Fragile X mental retardation syndrome-related protein 1 OS=Homo sapiens GN=FXR1 PE=1 SV=3	29	70020	1	650	1946.98	1946.99	-0.0157	0.0055	KVPGVTAIELDEDTGTFR		Cmpd 4551, AutoMSn(650.0004), 48.8 min (id=281474990552332)
121	1	DC1L1_HUMAN	Cytoplasmic dynein 1 light intermediate chain 1 OS=Homo sapiens GN=DYNC1LI1 PE=1 SV=3	29	56829	1	581.967	1742.88	1742.88	-0.0046	0.0055	AEDNFEDIITKPPVR		Cmpd 4237, AutoMSn(581.9670), 47.5 min (id=281474990552018)
122	1	PTBP1_HUMAN	Polypyrimidine tract-binding protein 1 OS=Homo sapiens GN=PTBP1 PE=1 SV=1	29	57357	1	949.447	1896.88	1896.88	-0.0019	0.028	LSLDGQNIYNACCTLR		Cmpd 5312, AutoMSn(949.4474), 51.8 min (id=281474990553093)
123	1	RBBP6_HUMAN	E3 ubiquitin-protein ligase RBBP6 OS=Homo sapiens GN=RBBP6 PE=1 SV=1	28	202354	1	1055.47	2108.92	2108.92	0.0036	0.028	SPYSGSSYSRSSYTYSK	GALNAC (ST)	Cmpd 3129, AutoMSn(1055.4677), 43.0 min (id=281474990550910)
123	1	RBBP6_HUMAN	E3 ubiquitin-protein ligase RBBP6 OS=Homo sapiens GN=RBBP6 PE=1 SV=1	28	202354	1	1055.47	2108.92	2108.92	0.0062	0.0085	SPYSGSSYSRSSYTYSK	GALNAC (ST)	Cmpd 3067, AutoMSn(1055.4691), 42.8 min (id=281474990550848)
124	1	PHB_HUMAN	Prohibitin OS=Homo sapiens GN=PHB PE=1 SV=1	28	29843	1	536.285	1605.83	1605.84	-0.0025	0.0022	KLEAAEDIAYQLSR		Cmpd 2725, AutoMSn(536.2852), 41.4 min (id=281474990550506)
125	1	BGAL_HUMAN	Beta-galactosidase OS=Homo sapiens GN=GLB1 PE=1 SV=2	27	76483	1	654.881	1307.75	1307.75	-0.001	0.087	SLYPLTFIQVK		Cmpd 7421, AutoMSn(654.8812), 71.9 min (id=281474990555202)
125	1	BGAL_HUMAN	Beta-galactosidase OS=Homo sapiens GN=GLB1 PE=1 SV=2	27	76483	1	754.902	1507.79	1507.79	0.0015	2.4	TEAVASSLYDILAR		Cmpd 7378, AutoMSn(754.9021), 71.3 min (id=281474990555159)
125	1	BGAL_HUMAN	Beta-galactosidase OS=Homo sapiens GN=GLB1 PE=1 SV=2	27	76483	1	793.927	1585.84	1585.85	-0.0063	0.0059	AYVAVDGIPQGVLER		Cmpd 6407, AutoMSn(793.9273), 57.5 min (id=281474990554188)
126	1	RS7_HUMAN	40S ribosomal protein S7 OS=Homo sapiens GN=RPS7 PE=1 SV=1	27	22113	1	669.427	1336.84	1336.85	-0.0085	0.0075	AIIIFVPVPQLK		Cmpd 10024, AutoMSn(669.4271), 86.5 min (id=281474990557805)
126	1	RS7_HUMAN	40S ribosomal protein S7 OS=Homo sapiens GN=RPS7 PE=1 SV=1	27	22113	1	669.431	1336.85	1336.85	-0.0001	0.062	AIIIFVPVPQLK		Cmpd 9974, AutoMSn(669.4314), 86.2 min (id=281474990557755)
127	1	DHB4_HUMAN	Peroxisomal multifunctional enzyme type 2 OS=Homo sapiens GN=HSD17B4 PE=1 SV=3	27	80092	1	489.526	1954.08	1954.07	0.0083	0.036	VLHGEQYLELYKPLPR		Cmpd 2939, AutoMSn(489.5263), 42.3 min (id=281474990550720)
128	1	DLDH_HUMAN	Dihydrolipoyl dehydrogenase, mitochondrial OS=Homo sapiens GN=DLD PE=1 SV=2	26	54713	1	910.432	1818.85	1818.86	-0.0119	0.0068	NETLGGTCLNVGCIPSK		Cmpd 3686, AutoMSn(910.4315), 45.3 min (id=281474990551467)
128	1	DLDH_HUMAN	Dihydrolipoyl dehydrogenase, mitochondrial OS=Homo sapiens GN=DLD PE=1 SV=2	26	54713	1	910.436	1818.86	1818.86	-0.0032	0.13	NETLGGTCLNVGCIPSK		Cmpd 3737, AutoMSn(910.4359), 45.5 min (id=281474990551518)
129	1	FUBP1_HUMAN	Far upstream element-binding protein 1 OS=Homo sapiens GN=FUBP1 PE=1 SV=3	26	67690	1	669.356	1336.7	1335.71	0.9817	0.0056	IGGNEGIDVPIPR		Cmpd 4289, AutoMSn(669.3555), 47.7 min (id=281474990552070)
130	1	DHE3_HUMAN	Glutamate dehydrogenase 1, mitochondrial OS=Homo sapiens GN=GLUD1 PE=1 SV=2	26	61701	1	579.971	1736.89	1736.88	0.0071	0.0064	HGGTIPIVPTAEFQDR		Cmpd 3258, AutoMSn(579.9712), 43.5 min (id=281474990551039)
131	1	LEPR_HUMAN	Leptin receptor OS=Homo sapiens GN=LEPR PE=1 SV=2	26	134632	1	719.328	2154.96	2152.94	2.0233	0.032	NTSNSNGHYETAVEPK	2 GALNAC (ST)	Cmpd 3834, AutoMSn(719.3282), 45.9 min (id=281474990551615)
132	1	CALR_HUMAN	Calreticulin OS=Homo sapiens GN=CALR PE=1 SV=1	26	48283	1	552.86	2759.27	2759.26	0.0095	0.022	IDDPTDSKPEDWDKPEHIPDPDAK		Cmpd 1211, AutoMSn(552.8604), 34.7 min (id=281474990548992)
132	1	CALR_HUMAN	Calreticulin OS=Homo sapiens GN=CALR PE=1 SV=1	26	48283	1	552.861	2759.27	2759.26	0.0098	0.058	IDDPTDSKPEDWDKPEHIPDPDAK		Cmpd 1196, AutoMSn(552.8605), 34.7 min (id=281474990548977)
132	1	CALR_HUMAN	Calreticulin OS=Homo sapiens GN=CALR PE=1 SV=1	26	48283	1	552.861	2759.27	2759.26	0.0122	0.021	IDDPTDSKPEDWDKPEHIPDPDAK		Cmpd 1144, AutoMSn(552.8609), 34.4 min (id=281474990548925)
132	1	CALR_HUMAN	Calreticulin OS=Homo sapiens GN=CALR PE=1 SV=1	26	48283	1	553.062	2760.28	2759.26	1.019	0.11	IDDPTDSKPEDWDKPEHIPDPDAK		Cmpd 1157, AutoMSn(553.0623), 34.5 min (id=281474990548938)
133	1	ECHA_HUMAN	Trifunctional enzyme subunit alpha, mitochondrial OS=Homo sapiens GN=HADHA PE=1 SV=2	26	83688	1	509.802	1017.59	1016.58	1.0122	2.2	KNKFGAPQK		Cmpd 9455, AutoMSn(509.8017), 83.7 min (id=281474990557236)
133	1	ECHA_HUMAN	Trifunctional enzyme subunit alpha, mitochondrial OS=Homo sapiens GN=HADHA PE=1 SV=2	26	83688	1	670.048	2007.12	2006.12	1.0051	0.017	TVLGTPEVLLGALPGAGGTQR		Cmpd 8903, AutoMSn(670.0477), 81.0 min (id=281474990556684)
133	1	ECHA_HUMAN	Trifunctional enzyme subunit alpha, mitochondrial OS=Homo sapiens GN=HADHA PE=1 SV=2	26	83688	1	1031.49	2060.96	2060.97	-0.0066	0.12	DSIFSNLTGQLDYQGFEK		Cmpd 10091, AutoMSn(1031.4886), 86.8 min (id=281474990557872)
134	1	DNJA4_HUMAN	DnaJ homolog subfamily A member 4 OS=Homo sapiens GN=DNAJA4 PE=1 SV=1	26	45453	1	624.879	1247.74	1245.74	1.9998	0.02	LPQLEALLPPR		Cmpd 6650, AutoMSn(624.8794), 59.1 min (id=281474990554431)
135	1	NHRF2_HUMAN	Na(+)/H(+) exchange regulatory cofactor NHE-RF2 OS=Homo sapiens GN=SLC9A3R2 PE=1 SV=2	25	37619	1	721.386	1440.76	1439.77	0.9846	0.0086	LIEVNGQNVEGLR		Cmpd 2858, AutoMSn(721.3862), 41.9 min (id=281474990550639)
135	1	NHRF2_HUMAN	Na(+)/H(+) exchange regulatory cofactor NHE-RF2 OS=Homo sapiens GN=SLC9A3R2 PE=1 SV=2	25	37619	1	769.856	1537.7	1537.7	0.0003	1.4	RQLTCTEEMAQR	Oxidation (M)	Cmpd 6226, AutoMSn(769.8563), 56.1 min (id=281474990554007)
135	1	NHRF2_HUMAN	Na(+)/H(+) exchange regulatory cofactor NHE-RF2 OS=Homo sapiens GN=SLC9A3R2 PE=1 SV=2	25	37619	1	779.899	1557.78	1557.79	-0.0046	0.032	LLVVDQETDEELR		Cmpd 3483, AutoMSn(779.8993), 44.5 min (id=281474990551264)
136	1	SOCS2_HUMAN	Suppressor of cytokine signaling 2 OS=Homo sapiens GN=SOCS2 PE=1 SV=1	25	22443	1	926.42	1850.83	1849.84	0.9845	0.01	MTLRCLEPSGNGGEGTR	Oxidation (M)	Cmpd 5002, AutoMSn(926.4200), 50.6 min (id=281474990552783)
137	1	ADDG_HUMAN	Gamma-adducin OS=Homo sapiens GN=ADD3 PE=1 SV=1	25	79447	1	712.371	1422.73	1422.74	-0.0072	0.011	GLSFSEATASNLVK		Cmpd 4178, AutoMSn(712.3714), 47.3 min (id=281474990551959)
138	1	SQSTM_HUMAN	Sequestosome-1 OS=Homo sapiens GN=SQSTM1 PE=1 SV=1	25	48455	1	559.284	1674.83	1674.84	-0.0071	0.011	EAALYPHLPPEADPR		Cmpd 2244, AutoMSn(559.2837), 39.4 min (id=281474990550025)
138	1	SQSTM_HUMAN	Sequestosome-1 OS=Homo sapiens GN=SQSTM1 PE=1 SV=1	25	48455	1	559.286	1674.84	1674.84	0	0.046	EAALYPHLPPEADPR		Cmpd 2171, AutoMSn(559.2862), 39.1 min (id=281474990549952)
139	1	TCPG_HUMAN	T-complex protein 1 subunit gamma OS=Homo sapiens GN=CCT3 PE=1 SV=4	25	61066	1	640.356	1278.7	1278.71	-0.0102	3.1	IVLLDSSLEYK		Cmpd 5881, AutoMSn(640.3557), 54.3 min (id=281474990553662)
139	1	TCPG_HUMAN	T-complex protein 1 subunit gamma OS=Homo sapiens GN=CCT3 PE=1 SV=4	25	61066	1	624.839	2495.33	2495.32	0.0047	0.0059	IVSRPEELREDDVGTGAGLLEIK		Cmpd 4581, AutoMSn(624.8392), 48.9 min (id=281474990552362)
140	1	RL15_HUMAN	60S ribosomal protein L15 OS=Homo sapiens GN=RPL15 PE=1 SV=2	24	24245	1	831.394	1660.77	1659.78	0.9965	0.0067	VLNSYWVGEDSTYK		Cmpd 3085, AutoMSn(831.3945), 42.8 min (id=281474990550866)
141	1	TCPH_HUMAN	T-complex protein 1 subunit eta OS=Homo sapiens GN=CCT7 PE=1 SV=2	23	59842	1	505.541	2018.13	2018.13	0.0034	0.0075	QVKPYVEEGLHPQIIIR		Cmpd 2467, AutoMSn(505.5410), 40.4 min (id=281474990550248)
141	1	TCPH_HUMAN	T-complex protein 1 subunit eta OS=Homo sapiens GN=CCT7 PE=1 SV=2	23	59842	7	1280.61	2559.21	2557.18	2.0327	1.7	TMMACGGSIQTSVNALSADVLGR	GALNAC (ST); Oxidation (M)	Cmpd 2948, AutoMSn(1280.6147), 42.3 min (id=281474990550729)
142	1	MPDZ_HUMAN	Multiple PDZ domain protein OS=Homo sapiens GN=MPDZ PE=1 SV=2	23	222792	1	554.931	1661.77	1661.8	-0.0264	0.18	VMALDIFSSYTGR	GALNAC (ST)	Cmpd 5577, AutoMSn(554.9308), 52.9 min (id=281474990553358)
142	1	MPDZ_HUMAN	Multiple PDZ domain protein OS=Homo sapiens GN=MPDZ PE=1 SV=2	23	222792	1	815.461	2443.36	2443.37	-0.008	0.012	SVLQSPLFSQILSLQTSVQQLK		Cmpd 11897, AutoMSn(815.4608), 95.2 min (id=281474990559678)
143	1	C102A_HUMAN	Coiled-coil domain-containing protein 102A OS=Homo sapiens GN=CCDC102A PE=1 SV=2	22	62786	1	761.397	2281.17	2281.18	-0.0118	0.018	DVGSERPPGSQELELVESLLK		Cmpd 10658, AutoMSn(761.3967), 89.3 min (id=281474990558439)
144	1	SMYD1_HUMAN	Histone-lysine N-methyltransferase SMYD1 OS=Homo sapiens GN=SMYD1 PE=1 SV=1	22	57549	1	986.502	2956.49	2954.51	1.9794	0.054	AYAILLVTHGPSHPITKDLEAMR	2 GALNAC (ST); Oxidation (M)	Cmpd 11895, AutoMSn(986.5024), 95.2 min (id=281474990559676)
145	1	FBF1_HUMAN	Fas-binding factor 1 OS=Homo sapiens GN=FBF1 PE=1 SV=2	22	125769	1	663.869	1325.72	1325.72	0.0075	0.078	ALQERLGQQQR		Cmpd 4145, AutoMSn(663.8692), 47.1 min (id=281474990551926)
145	1	FBF1_HUMAN	Fas-binding factor 1 OS=Homo sapiens GN=FBF1 PE=1 SV=2	22	125769	1	663.871	1325.73	1325.72	0.0113	0.026	ALQERLGQQQR		Cmpd 4078, AutoMSn(663.8711), 46.9 min (id=281474990551859)
146	1	RPN1_HUMAN	Dolichyl-diphosphooligosaccharide--protein glycosyltransferase subunit 1 OS=Homo sapiens GN=RPN1 PE=1 SV=1	21	68641	1	455.257	908.5	908.497	0.003	0.014	IDHILDAL		Cmpd 4764, AutoMSn(455.2571), 49.6 min (id=281474990552545)
147	1	DYH12_HUMAN	Dynein heavy chain 12, axonemal OS=Homo sapiens GN=DNAH12 PE=2 SV=2	21	359792	1	561.313	1120.61	1118.59	2.0177	0.027	NLDRTLGK	GALNAC (ST)	Cmpd 5547, AutoMSn(561.3127), 52.8 min (id=281474990553328)
148	1	GNAS1_HUMAN	Guanine nucleotide-binding protein G(s) subunit alpha isoforms XLas OS=Homo sapiens GN=GNAS PE=1 SV=2	21	111697	1	704.659	2110.96	2108.99	1.9689	0.035	ILHVNGFNGEGGEEDPQAAR		Cmpd 1213, AutoMSn(704.6594), 34.7 min (id=281474990548994)
149	1	CBPC5_HUMAN	Cytosolic carboxypeptidase-like protein 5 OS=Homo sapiens GN=AGBL5 PE=2 SV=1	21	98670	1	924.459	1846.9	1846.9	-0.0005	0.091	GHYRTDSRGVNLNR	GALNAC (ST)	Cmpd 8013, AutoMSn(924.4587), 76.6 min (id=281474990555794)
149	1	CBPC5_HUMAN	Cytosolic carboxypeptidase-like protein 5 OS=Homo sapiens GN=AGBL5 PE=2 SV=1	21	98670	1	924.46	1846.91	1846.9	0.0028	0.025	GHYRTDSRGVNLNR	GALNAC (ST)	Cmpd 8017, AutoMSn(924.4604), 76.6 min (id=281474990555798)
149	1	CBPC5_HUMAN	Cytosolic carboxypeptidase-like protein 5 OS=Homo sapiens GN=AGBL5 PE=2 SV=1	21	98670	1	924.966	1847.92	1846.9	1.0142	0.092	GHYRTDSRGVNLNR	GALNAC (ST)	Cmpd 7996, AutoMSn(924.9660), 76.5 min (id=281474990555777)
150	1	E41LA_HUMAN	Band 4.1-like protein 4A OS=Homo sapiens GN=EPB41L4A PE=1 SV=2	21	79694	1	828.447	1654.88	1652.85	2.0324	0.036	TIQASRLKTET	2 GALNAC (ST)	Cmpd 6176, AutoMSn(828.4469), 55.8 min (id=281474990553957)
151	1	MP2K7_HUMAN	Dual specificity mitogen-activated protein kinase kinase 7 OS=Homo sapiens GN=MAP2K7 PE=1 SV=2	20	47911	1	547.944	1640.81	1640.8	0.0046	0.025	IDPPDPTKPDYDIR		Cmpd 1202, AutoMSn(547.9437), 34.7 min (id=281474990548983)
151	1	MP2K7_HUMAN	Dual specificity mitogen-activated protein kinase kinase 7 OS=Homo sapiens GN=MAP2K7 PE=1 SV=2	20	47911	1	547.944	1640.81	1640.8	0.006	0.052	IDPPDPTKPDYDIR		Cmpd 1212, AutoMSn(547.9441), 34.7 min (id=281474990548993)
151	1	MP2K7_HUMAN	Dual specificity mitogen-activated protein kinase kinase 7 OS=Homo sapiens GN=MAP2K7 PE=1 SV=2	20	47911	1	547.945	1640.81	1640.8	0.0084	0.045	IDPPDPTKPDYDIR		Cmpd 1179, AutoMSn(547.9449), 34.6 min (id=281474990548960)
152	1	MRE11_HUMAN	Double-strand break repair protein MRE11A OS=Homo sapiens GN=MRE11A PE=1 SV=3	20	80885	1	563.347	1124.68	1124.68	-0.0002	0.022	IDISPVLLQK		Cmpd 5811, AutoMSn(563.3474), 54.0 min (id=281474990553592)
153	1	AP2B1_HUMAN	AP-2 complex subunit beta OS=Homo sapiens GN=AP2B1 PE=1 SV=1	20	105398	1	755.756	2264.25	2264.28	-0.0321	0.021	LAPPLVTLLSGEPEVQYVALR		Cmpd 11728, AutoMSn(755.7559), 94.4 min (id=281474990559509)
154	1	NEB1_HUMAN	Neurabin-1 OS=Homo sapiens GN=PPP1R9A PE=1 SV=2	20	123552	1	1094.98	2187.94	2187.95	-0.0083	0.13	ISRFDTMYDGPSYSK	2 GALNAC (ST); Oxidation (M)	Cmpd 2961, AutoMSn(1094.9790), 42.3 min (id=281474990550742)
154	1	NEB1_HUMAN	Neurabin-1 OS=Homo sapiens GN=PPP1R9A PE=1 SV=2	20	123552	1	1094.99	2187.96	2187.95	0.0048	0.053	ISRFDTMYDGPSYSK	2 GALNAC (ST); Oxidation (M)	Cmpd 2279, AutoMSn(1094.9856), 39.6 min (id=281474990550060)
155	1	HNRPU_HUMAN	Heterogeneous nuclear ribonucleoprotein U OS=Homo sapiens GN=HNRNPU PE=1 SV=6	20	91269	1	549.948	1646.82	1646.84	-0.0155	0.024	NFILDQTNVSAAAQR		Cmpd 3587, AutoMSn(549.9480), 44.9 min (id=281474990551368)
156	1	PYRG1_HUMAN	CTP synthase 1 OS=Homo sapiens GN=CTPS1 PE=1 SV=2	20	67332	1	652.36	1302.71	1302.72	-0.0159	0.013	LLETCSIALVGK		Cmpd 4242, AutoMSn(652.3602), 47.5 min (id=281474990552023)
157	1	NAA16_HUMAN	N-alpha-acetyltransferase 16, NatA auxiliary subunit OS=Homo sapiens GN=NAA16 PE=1 SV=2	20	102424	1	994.6	993.592	991.574	2.0188	0.036	ELKKMLSK	Oxidation (M)	Cmpd 9933, AutoMSn(994.5996), 86.0 min (id=281474990557714)
158	1	COR2A_HUMAN	Coronin-2A OS=Homo sapiens GN=CORO2A PE=2 SV=2	19	60239	1	641.811	1281.61	1281.6	0.0059	0.027	GLDVSSCEIFR		Cmpd 3954, AutoMSn(641.8114), 46.4 min (id=281474990551735)
159	1	PLXA2_HUMAN	Plexin-A2 OS=Homo sapiens GN=PLXNA2 PE=1 SV=4	19	214220	1	723.338	2889.32	2888.32	1.0071	0.051	DPESSAMLDYELHSDFVSSLIK	2 GALNAC (ST)	Cmpd 2428, AutoMSn(723.3381), 40.2 min (id=281474990550209)
160	1	TTC29_HUMAN	Tetratricopeptide repeat protein 29 OS=Homo sapiens GN=TTC29 PE=2 SV=2	19	55503	1	519.256	1036.5	1035.48	1.0143	0.049	NICVDMLR	Oxidation (M)	Cmpd 7396, AutoMSn(519.2565), 71.5 min (id=281474990555177)
161	1	SYT3_HUMAN	Synaptotagmin-3 OS=Homo sapiens GN=SYT3 PE=2 SV=1	19	63778	1	979.495	1956.98	1955.97	1.0097	0.055	ASNLKAMDLTGFSDPYVK		Cmpd 5885, AutoMSn(979.4953), 54.3 min (id=281474990553666)
161	1	SYT3_HUMAN	Synaptotagmin-3 OS=Homo sapiens GN=SYT3 PE=2 SV=1	19	63778	1	979.501	1956.99	1955.97	1.021	0.14	ASNLKAMDLTGFSDPYVK		Cmpd 5993, AutoMSn(979.5009), 54.8 min (id=281474990553774)
162	1	RS12_HUMAN	40S ribosomal protein S12 OS=Homo sapiens GN=RPS12 PE=1 SV=3	19	14905	1	684.336	2733.31	2733.3	0.0107	0.038	ALDKRQAHLCVLASNCDEPMYVK	Oxidation (M)	Cmpd 9833, AutoMSn(684.3359), 85.5 min (id=281474990557614)
163	1	CDAN1_HUMAN	Codanin-1 OS=Homo sapiens GN=CDAN1 PE=1 SV=4	18	135575	1	710.349	2128.02	2126.05	1.9774	0.036	ERGGRGLEEGVSGESLPGAGGR		Cmpd 5950, AutoMSn(710.3485), 54.6 min (id=281474990553731)
163	1	CDAN1_HUMAN	Codanin-1 OS=Homo sapiens GN=CDAN1 PE=1 SV=4	18	135575	1	710.354	2128.04	2126.05	1.9928	0.062	ERGGRGLEEGVSGESLPGAGGR		Cmpd 6007, AutoMSn(710.3537), 54.9 min (id=281474990553788)
164	1	GLTL5_HUMAN	Inactive polypeptide N-acetylgalactosaminyltransferase-like protein 5 OS=Homo sapiens GN=GALNTL5 PE=2 SV=3	18	51851	1	540.269	1617.79	1616.8	0.9805	0.034	SQEPLSAWSPGKK	GALNAC (ST)	Cmpd 2598, AutoMSn(540.2690), 40.9 min (id=281474990550379)
165	1	SWAHB_HUMAN	Ankyrin repeat domain-containing protein SOWAHB OS=Homo sapiens GN=SOWAHB PE=2 SV=1	17	86260	1	672.406	1342.8	1341.79	1.0111	0.041	VDAGLSLKLAEVK		Cmpd 11936, AutoMSn(672.4062), 95.4 min (id=281474990559717)
166	1	CQ089_HUMAN	Uncharacterized protein C17orf89 OS=Homo sapiens GN=C17orf89 PE=2 SV=1	17	8036	1	883.933	1765.85	1764.87	0.9832	0.042	MSANGAVWGRVRSR	GALNAC (ST); Oxidation (M)	Cmpd 4096, AutoMSn(883.9334), 46.9 min (id=281474990551877)
166	1	CQ089_HUMAN	Uncharacterized protein C17orf89 OS=Homo sapiens GN=C17orf89 PE=2 SV=1	17	8036	1	883.934	1765.85	1764.87	0.9853	0.62	MSANGAVWGRVRSR	GALNAC (ST); Oxidation (M)	Cmpd 4025, AutoMSn(883.9344), 46.7 min (id=281474990551806)
166	1	CQ089_HUMAN	Uncharacterized protein C17orf89 OS=Homo sapiens GN=C17orf89 PE=2 SV=1	17	8036	1	884.428	1766.84	1764.87	1.9731	0.9	MSANGAVWGRVRSR	GALNAC (ST); Oxidation (M)	Cmpd 6089, AutoMSn(884.4283), 55.3 min (id=281474990553870)
167	1	ROA2_HUMAN	Heterogeneous nuclear ribonucleoproteins A2/B1 OS=Homo sapiens GN=HNRNPA2B1 PE=1 SV=2	16	37464	1	594.828	1187.64	1187.64	0.0024	0.048	IDTIEIITDR		Cmpd 4500, AutoMSn(594.8284), 48.6 min (id=281474990552281)
168	1	RFA1_HUMAN	Replication protein A 70 kDa DNA-binding subunit OS=Homo sapiens GN=RPA1 PE=1 SV=2	16	68723	1	656.323	1965.95	1965.94	0.0039	0.038	VVTATLWGEDADKFDGSR		Cmpd 3953, AutoMSn(656.3230), 46.4 min (id=281474990551734)
169	1	M3K11_HUMAN	Mitogen-activated protein kinase kinase kinase 11 OS=Homo sapiens GN=MAP3K11 PE=1 SV=1	16	93258	1	412.748	823.482	823.466	0.0157	0.032	RPVPAER		Cmpd 8489, AutoMSn(412.7484), 79.1 min (id=281474990556270)
170	1	DUS1_HUMAN	Dual specificity protein phosphatase 1 OS=Homo sapiens GN=DUSP1 PE=1 SV=3	15	39957	1	549.617	1645.83	1643.84	1.9877	0.056	DGTLALAAGALCREAR		Cmpd 5347, AutoMSn(549.6170), 52.0 min (id=281474990553128)
